# Supplementary material for: Utility of a bone health clinic in bridging the osteoporosis care gap: Prescribing habit review at an academic institution
Source: PLoS One. 2024 Jul 18;19(7):e0307029. doi: 10.1371/journal.pone.0307029 (PMC11257224; doi:10.1371/journal.pone.0307029)
Supplement: S1 Dataset — (XLSX) [file pone.0307029.s001.xlsx]

## Sheet: Orders
Marital status	Gender	race	Ethnicity	Admit Date	Encounter type	Age - at visit	Order Height	Order Weight	Column1	Med Service	Order Catalog Mnemonic	Ordered As Mnemonic	Order Date & Time	Order Status	Column2	Action provider position	Derived Provider Service	Column4	Action personnel position	Duration	Duration Unit	Frequency	Column3
Single	Female	White	Not Hispanic, Latino, or Spanish Origin	2016-04-25 12:06:11	Clinic	82				Orthopaedic Surgery	denosumab	Prolia 60 mg/mL subcutaneous solution	2016-04-25 13:34:35	DISCONTINUED		Nurse Pract - Orthopaedic Surg	Orthopaedic Surgery		Nurse Pract - Orthopaedic Surg
Married	Female	White	Not Hispanic, Latino, or Spanish Origin	2018-08-16 11:16:51	Clinic On Campus	71				Internal Medicine	alendronate	alendronate 70 mg oral tablet	2019-04-01 13:49:04	Completed		Physician - Internal Med	Internal Medicine		Physician - Internal Med			q7days
Married	Male	White	Not Hispanic, Latino, or Spanish Origin	2020-01-22 09:28:18	Clinic On Campus	64				Dermatology	alendronate	alendronate 10 mg oral tablet	2020-01-22 10:57:12	Ordered		Resident	Dermatology		Resident	30	day	Daily
Married	Female	White	Not Hispanic, Latino, or Spanish Origin	2017-11-29 13:17:37	Clinic	56				Orthopaedic Surgery	denosumab	Prolia 60 mg/mL subcutaneous solution	2017-11-29 09:23:26	Completed		Nurse Pract - Orthopaedic Surg	Orthopaedic Surgery		Nurse Pract - Orthopaedic Surg
Married	Female	White	Not Hispanic, Latino, or Spanish Origin	2019-12-27 11:03:56	Clinic On Campus	58				Orthopaedic Surgery	denosumab	Prolia 60 mg/mL subcutaneous solution	2019-12-23 16:17:49	DISCONTINUED		Nurse Pract - Orthopaedic Surg	Orthopaedic Surgery		Nurse Pract - Orthopaedic Surg
Married	Female	White	Not Hispanic, Latino, or Spanish Origin	2020-04-22 11:13:41	Clinic On Campus	58				Orthopaedic Surgery	romosozumab	Evenity 105 mg/1.17 mL subcutaneous solution	2020-04-22 11:28:35	Ordered		Nurse Pract - Orthopaedic Surg	Orthopaedic Surgery		Nurse Pract - Orthopaedic Surg
Single	Male	White	Not Hispanic, Latino, or Spanish Origin	2016-07-11 13:34:21	Clinic	57				Family Community Medicine	alendronate	Fosamax 70 mg oral tablet	2016-07-11 14:52:10	Completed		Physician	Family Medicine		Physician	28	day	q7days
Single	Male	White	Not Hispanic, Latino, or Spanish Origin	2016-10-10 14:28:44	Clinic	57				Family Community Medicine	alendronate	Fosamax 70 mg oral tablet	2017-02-09 14:37:52	DISCONTINUED		Physician	Family Medicine		Physician	28	day	q7days
Single	Female	White	Not Hispanic, Latino, or Spanish Origin	2017-11-02 11:05:11	Clinic	68				Radiology	zoledronic acid	Reclast 5 mg/100 mL intravenous solution	2017-11-16 06:55:03	DISCONTINUED		Physician - Internal Med	Internal Medicine		Physician - Internal Med			ONCE
Single	Male	White	Not Hispanic, Latino, or Spanish Origin	2020-08-03 08:24:39	Clinic On Campus	27	163			Endocrinology	alendronate	Fosamax 70 mg oral tablet	2020-08-03 12:23:34	Ordered		Physician - Endocrinology	Endocrinology		Physician - Endocrinology	28	day	q7days
Married	Female	White	Not Hispanic, Latino, or Spanish Origin	2020-07-20 12:40:40	Clinic On Campus	72				Orthopaedic Surgery	romosozumab	Evenity 105 mg/1.17 mL subcutaneous solution	2020-07-20 13:41:03	Ordered		Physician - Orthopaedic Surg	Orthopaedic Surgery		Physician - Orthopaedic Surg			qmonth (30 days)
Married	Female	White	Not Hispanic, Latino, or Spanish Origin	2018-05-07 09:26:37	Clinic	67				Rheumatology	alendronate	alendronate 70 mg oral tablet	2018-05-07 11:26:02	DISCONTINUED		Physician - Rheumatology	Rheumatology		Physician - Rheumatology	84	day	q7days
Married	Female	White	Not Hispanic, Latino, or Spanish Origin	2018-09-17 07:37:47	Clinic On Campus	73				Ophthalmology	raloxifene	raloxifene 60 mg oral tablet	2018-08-01 16:44:16	Completed		Physician - Family Med	Family Medicine		Physician - Family Med			Daily
Married	Female	White	Not Hispanic, Latino, or Spanish Origin	2020-10-28 10:04:44	Clinic Off Campus	75	145	54.3		Family Community Medicine	raloxifene	raloxifene 60 mg oral tablet	2021-01-08 09:08:20	Completed		Physician - Family Med	Family Medicine		Physician - Family Med
Married	Female	White	Not Hispanic, Latino, or Spanish Origin	2021-01-25 08:28:13	Clinic Off Campus	75	145	54.3		Telehealth	raloxifene	raloxifene 60 mg oral tablet	2021-03-16 13:05:38	Completed		Physician - Family Med	Family Medicine		Physician - Family Med
Married	Female	White	Not Hispanic, Latino, or Spanish Origin	2021-01-25 08:28:13	Clinic Off Campus	75	146	53.7		Telehealth	raloxifene	raloxifene 60 mg oral tablet	2021-04-08 08:00:20	Ordered		Physician - Family Med	Family Medicine		Physician - Family Med
Married	Female	White	Not Hispanic, Latino, or Spanish Origin	2019-06-04 10:05:58	Clinic Off Campus	74				Family Community Medicine	raloxifene	raloxifene 60 mg oral tablet	2019-06-04 11:24:14	Completed		Physician - Family Med	Family Medicine		Physician - Family Med			Daily
Married	Female	White	Not Hispanic, Latino, or Spanish Origin	2020-03-04 09:33:55	Clinic Off Campus	74				Family Community Medicine	raloxifene	raloxifene 60 mg oral tablet	2020-06-01 08:19:38	Completed		Physician - Family Med	Family Medicine		Physician - Family Med
Married	Female	White	Not Hispanic, Latino, or Spanish Origin	2017-08-09 15:00:20	Clinic	65				Orthopaedic Surgery	denosumab	Prolia 60 mg/mL subcutaneous solution	2017-08-09 16:06:21	Ordered		Nurse Pract - Orthopaedic Surg	Orthopaedic Surgery		Nurse Pract - Orthopaedic Surg
Married	Female	White	Not Hispanic, Latino, or Spanish Origin	2016-10-27 08:29:28	Clinic	63				Family Community Medicine	denosumab	Prolia 60 mg/mL subcutaneous solution	2019-08-15 12:13:12	DISCONTINUED		Nurse Pract - Orthopaedic Surg	Orthopaedic Surgery		Nurse Pract - Orthopaedic Surg
Married	Female	White	Not Hispanic, Latino, or Spanish Origin	2020-02-27 15:02:08	Clinic On Campus	66				Orthopaedic Surgery	denosumab	Prolia 60 mg/mL subcutaneous solution	2020-05-22 12:17:44	Completed		Nurse Pract - Orthopaedic Surg	Orthopaedic Surgery		Nurse Pract - Orthopaedic Surg			q6months
Married	Female	White	Not Hispanic, Latino, or Spanish Origin	2020-06-24 06:38:22	Clinic On Campus	66	165.1	62.6		Orthopaedic Surgery	denosumab	Prolia 60 mg/mL subcutaneous solution	2020-12-01 12:09:57	Ordered		Nurse Pract - Orthopaedic Surg	Orthopaedic Surgery		Nurse Pract - Orthopaedic Surg			q6months
Married	Female	White	Not Hispanic, Latino, or Spanish Origin	2016-08-01 10:52:00	Clinic	66				Family Community Medicine	raloxifene	Evista 60 mg oral tablet	2016-09-06 10:50:47	Completed		Physician - Family Med	Family Medicine		Physician - Family Med			Daily
Married	Female	White	Not Hispanic, Latino, or Spanish Origin	2016-10-13 10:44:00	Clinic	66				Family Community Medicine	raloxifene	raloxifene 60 mg oral tablet	2017-10-12 06:38:37	Completed		Physician - Family Med	Family Medicine		Physician - Family Med
Divorced	Female	White	Not Hispanic, Latino, or Spanish Origin	2019-10-25 14:21:19	Clinic Off Campus	80				Family Community Medicine	alendronate	Fosamax 70 mg oral tablet	2019-10-25 16:11:20	Ordered		Physician - Family Med	Family Medicine		Physician - Family Med	84	day	q7days
Married	Female	White	Not Hispanic, Latino, or Spanish Origin	2018-01-25 14:10:55	Clinic	65				Orthopaedic Surgery	alendronate	Fosamax 70 mg oral tablet	2018-01-25 14:29:13	Ordered		Physician - Orthopaedic Surg	Orthopaedic Surgery		Physician - Orthopaedic Surg			q7days
Married	Male	White	Not Hispanic, Latino, or Spanish Origin	2018-08-15 14:57:50	Clinic Off Campus	59				Family Community Medicine	alendronate	alendronate 70 mg oral tablet	2018-10-04 16:18:27	DISCONTINUED		Physician - Family Med	Family Medicine		Physician - Family Med			q7days
Married	Male	White	Not Hispanic, Latino, or Spanish Origin	2016-10-19 11:27:00	Clinic	57				Family Community Medicine	alendronate	alendronate 70 mg oral tablet	2016-10-24 11:31:51	Completed		Physician - Family Med	Family Medicine		Physician - Family Med			q7days
Married	Male	White	Not Hispanic, Latino, or Spanish Origin	2016-12-21 10:53:10	Clinic	57				Family Community Medicine	alendronate	alendronate 70 mg oral tablet	2017-01-16 08:01:41	Completed		Physician - Family Med	Family Medicine		Physician - Family Med			q7days
Married	Male	White	Not Hispanic, Latino, or Spanish Origin	2018-02-07 10:41:48	Clinic	58				Family Community Medicine	alendronate	alendronate 70 mg oral tablet	2018-02-09 09:50:01	Completed		Physician - Family Med	Family Medicine		Physician - Family Med			q7days
Married	Male	White	Not Hispanic, Latino, or Spanish Origin	2019-04-02 11:26:25	Clinic On Campus	59				Radiology	teriparatide	Forteo 600 mcg/2.4 mL subcutaneous device	2019-04-02 12:58:26	DISCONTINUED		Physician - Orthopaedic Surg	Orthopaedic Surgery		Physician - Orthopaedic Surg			Daily
Married	Male	White	Not Hispanic, Latino, or Spanish Origin	2019-06-06 12:37:33	Clinic Off Campus	60				Orthopaedic Surgery	teriparatide	Forteo 600 mcg/2.4 mL subcutaneous device	2019-06-11 16:56:32	Completed		Nurse Pract - Orthopaedic Surg	Orthopaedic Surgery		Nurse Pract - Orthopaedic Surg			Daily
Married	Male	White	Not Hispanic, Latino, or Spanish Origin	2019-06-06 12:37:33	Clinic Off Campus	60				Orthopaedic Surgery	teriparatide	Forteo 600 mcg/2.4 mL subcutaneous device	2019-11-15 08:12:24	DISCONTINUED		Nurse Pract - Orthopaedic Surg	Orthopaedic Surgery		Nurse Pract - Orthopaedic Surg			Daily
Married	Male	White	Not Hispanic, Latino, or Spanish Origin	2020-06-09 07:40:17	Clinic Off Campus	61	164.6	72		Orthopaedic Surgery	teriparatide	Forteo Pen 600 mcg/2.4 mL SQ solution	2021-02-23 08:12:06	Ordered		Nurse Pract - Orthopaedic Surg	Orthopaedic Surgery		Nurse Pract - Orthopaedic Surg
Married	Male	White	Not Hispanic, Latino, or Spanish Origin	2020-02-17 13:53:49	Clinic Off Campus	60				Family Community Medicine	teriparatide	Forteo Pen 600 mcg/2.4 mL SQ solution	2020-03-27 14:10:03	DISCONTINUED		Nurse Pract - Orthopaedic Surg	Orthopaedic Surgery		Nurse Pract - Orthopaedic Surg			Daily
Married	Male	White	Not Hispanic, Latino, or Spanish Origin	2020-02-17 13:53:49	Clinic Off Campus	60				Family Community Medicine	teriparatide	Forteo Pen 600 mcg/2.4 mL SQ solution	2020-04-02 08:12:00	Completed		Nurse Pract - Orthopaedic Surg	Orthopaedic Surgery		Nurse Pract - Orthopaedic Surg			Daily
Widowed	Female	White	Not Hispanic, Latino, or Spanish Origin	2021-03-16 13:25:10	Clinic On Campus	70				Hematology/Oncology	denosumab	Prolia 60 mg/mL subcutaneous solution	2021-03-16 14:50:33	Ordered		Physician - Orthopaedic Surg	Orthopaedic Surgery		Physician - Orthopaedic Surg
Married	Female	White	Not Hispanic, Latino, or Spanish Origin	2017-03-30 08:48:00	Clinic	42				Family Community Medicine	alendronate	Fosamax 35 mg oral tablet	2017-06-01 09:56:31	DISCONTINUED		Physician - Family Med	Family Medicine		Physician - Family Med			q7days
Married	Female	White	Not Hispanic, Latino, or Spanish Origin	2017-04-04 08:47:13	CANC	42				Family Community Medicine	alendronate	Fosamax 35 mg oral tablet	2017-05-11 08:25:16	Completed		Physician - Family Med	Family Medicine		Physician - Family Med	28	day	q7days
Married	Female	White	Not Hispanic, Latino, or Spanish Origin	2019-04-02 12:43:46	Clinic	44				Family Community Medicine	alendronate	Fosamax 35 mg oral tablet	2019-05-23 08:02:55	DISCONTINUED		Physician - Family Med	Family Medicine		Physician - Family Med	84	day	q7days
Married	Female	White	Not Hispanic, Latino, or Spanish Origin	2018-09-27 07:44:29	Clinic On Campus	61				Radiology	alendronate	alendronate 10 mg oral tablet	2018-10-02 13:31:16	DISCONTINUED		Physician - Family Med	Family Medicine		Physician - Family Med	30	day	Daily
Married	Female	White	Not Hispanic, Latino, or Spanish Origin	2018-11-09 07:44:04	Clinic On Campus	61				Endocrinology	alendronate	alendronate 70 mg oral tablet	2019-03-24 12:16:59	DISCONTINUED		Physician - Endocrinology	Endocrinology		Physician - Endocrinology			q7days
Married	Female	White	Not Hispanic, Latino, or Spanish Origin	2018-11-09 07:44:04	Clinic On Campus	61				Endocrinology	risedronate	Actonel 150 mg oral tablet	2019-06-02 13:56:11	DISCONTINUED		Physician - Endocrinology	Endocrinology		Physician - Endocrinology
Married	Female	White	Not Hispanic, Latino, or Spanish Origin	2018-05-31 17:18:17	Clinic	79				Orthopaedic Surgery	denosumab	Prolia 60 mg/mL subcutaneous solution	2018-05-31 16:02:50	Ordered		Physician - Orthopaedic Surg	Orthopaedic Surgery		Physician - Orthopaedic Surg
Divorced	Female	White	Not Hispanic, Latino, or Spanish Origin	2019-04-18 15:03:15	Clinic On Campus	76				Orthopaedic Surgery	denosumab	Prolia 60 mg/mL subcutaneous solution	2019-04-18 16:00:30	Ordered		Physician - Orthopaedic Surg	Orthopaedic Surgery		Physician - Orthopaedic Surg
Single	Male	White	Not Hispanic, Latino, or Spanish Origin	2018-07-30 09:49:15	Clinic On Campus	52				Endocrinology	alendronate	alendronate 70 mg oral tablet	2019-04-22 07:37:39	DISCONTINUED		Physician - Endocrinology	Endocrinology		Physician - Endocrinology			q7days
Single	Male	White	Not Hispanic, Latino, or Spanish Origin	2016-07-20 10:09:30	Clinic	50				Endocrinology	alendronate	alendronate 70 mg oral tablet	2017-01-09 07:26:59	Completed		Physician - Endocrinology	Endocrinology		Physician - Endocrinology
Widowed	Female	White	Not Hispanic, Latino, or Spanish Origin	2016-06-09 14:54:33	Clinic	88				Orthopaedic Surgery	denosumab	Prolia 60 mg/mL subcutaneous solution	2016-06-09 15:11:14	DISCONTINUED		Physician - Orthopaedic Surg	Orthopaedic Surgery		Physician - Orthopaedic Surg
Widowed	Female	White	Not Hispanic, Latino, or Spanish Origin	2017-01-17 09:32:48	Clinic	89				Orthopaedic Surgery	denosumab	Prolia 60 mg/mL subcutaneous solution	2017-01-17 09:46:56	DISCONTINUED		Nurse Pract - Orthopaedic Surg	Orthopaedic Surgery		Nurse Pract - Orthopaedic Surg
Widowed	Female	White	Not Hispanic, Latino, or Spanish Origin	2017-07-18 09:33:43	Clinic	89				Orthopaedic Surgery	denosumab	Prolia 60 mg/mL subcutaneous solution	2017-07-18 15:08:50	Ordered		Nurse Pract - Orthopaedic Surg	Orthopaedic Surgery		Nurse Pract - Orthopaedic Surg
Widowed	Female	White	Not Hispanic, Latino, or Spanish Origin	2018-01-23 09:46:30	Clinic	90				Orthopaedic Surgery	denosumab	Prolia 60 mg/mL subcutaneous solution	2018-01-23 10:32:20	DISCONTINUED		Nurse Pract - Orthopaedic Surg	Orthopaedic Surgery		Nurse Pract - Orthopaedic Surg
Married	Female	White	Not Hispanic, Latino, or Spanish Origin	2018-08-31 08:57:49	Clinic Off Campus	56				Family Community Medicine	ibandronate	Boniva 150 mg oral tablet	2018-08-31 09:58:06	Completed		Nurse Pract - Family Med	Family Medicine		Nurse Pract - Family Med	90	day	qmonth (30 days)
Married	Female	White	Not Hispanic, Latino, or Spanish Origin	2021-01-12 15:50:23	Clinic On Campus	59	167.9	67.3		Radiology	ibandronate	Boniva 150 mg oral tablet	2021-01-13 17:29:40	Ordered		Nurse Pract - Family Med	Family Medicine		Nurse Pract - Family Med			qmonth (30 days)
Married	Female	White	Not Hispanic, Latino, or Spanish Origin	2016-05-09 15:27:01	Clinic	54				Family Community Medicine	ibandronate	Boniva 150 mg oral tablet	2016-05-09 16:06:37	Completed		Physician - Family Med	Family Medicine		Physician - Family Med	90	day	qmonth (30 days)
Married	Female	White	Not Hispanic, Latino, or Spanish Origin	2017-05-15 14:48:26	Clinic	55				Family Community Medicine	ibandronate	Boniva 150 mg oral tablet	2017-05-15 15:53:55	Completed		Physician - Family Med	Family Medicine		Physician - Family Med	90	day	qmonth (30 days)
Married	Female	White	Not Hispanic, Latino, or Spanish Origin	2019-10-08 06:46:24	Clinic Off Campus	57				Family Community Medicine	ibandronate	Boniva 150 mg oral tablet	2019-12-10 13:29:30	Completed		Nurse Pract - Family Med	Family Medicine		Nurse Pract - Family Med			qmonth (30 days)
Married	Female	White	Not Hispanic, Latino, or Spanish Origin	2020-06-24 09:53:25	Clinic Off Campus	57	176	85.2		Laboratory	alendronate	alendronate 70 mg oral tablet	2020-11-23 12:34:31	Ordered		Physician - Family Med	Family Medicine		Physician - Family Med			q7days
Divorced	Male	White	Not Hispanic, Latino, or Spanish Origin	2016-12-28 14:26:44	Clinic	60				Orthopaedic Surgery	denosumab	Prolia 60 mg/mL subcutaneous solution	2016-12-28 16:44:41	Ordered		Nurse Pract - Orthopaedic Surg	Orthopaedic Surgery		Nurse Pract - Orthopaedic Surg
Divorced	Male	White	Not Hispanic, Latino, or Spanish Origin	2017-12-06 14:20:31	Clinic	61				Orthopaedic Surgery	denosumab	Prolia 60 mg/mL subcutaneous solution	2017-12-06 13:31:09	DISCONTINUED		Nurse Pract - Orthopaedic Surg	Orthopaedic Surgery		Nurse Pract - Orthopaedic Surg
Widowed	Female	White	Not Hispanic, Latino, or Spanish Origin	2018-07-03 09:58:12	Clinic On Campus	66				Laboratory	alendronate	alendronate 70 mg oral tablet	2019-01-03 15:41:48	DISCONTINUED		Physician - Internal Med	Internal Medicine		Physician - Internal Med
Widowed	Female	White	Not Hispanic, Latino, or Spanish Origin	2017-04-27 08:15:00	Clinic	65				Internal Medicine	alendronate	alendronate 70 mg oral tablet	2017-04-28 14:20:38	Completed		Physician - Internal Med	Internal Medicine		Physician - Internal Med
Widowed	Female	White	Not Hispanic, Latino, or Spanish Origin	2017-04-27 08:15:00	Clinic	65				Internal Medicine	alendronate	alendronate 70 mg oral tablet	2018-05-21 14:51:07	Completed		Physician - Internal Med	Internal Medicine		Physician - Internal Med
Widowed	Female	White	Not Hispanic, Latino, or Spanish Origin	2019-03-21 08:29:57	Clinic On Campus	66				Internal Medicine	alendronate	alendronate 70 mg oral tablet	2019-03-21 09:44:32	Completed		Physician - Internal Med	Internal Medicine		Physician - Internal Med
Widowed	Female	White	Not Hispanic, Latino, or Spanish Origin	2019-03-21 08:29:57	Clinic On Campus	66				Internal Medicine	alendronate	alendronate 70 mg oral tablet	2019-08-26 12:48:26	Completed		Physician - Internal Med	Internal Medicine		Physician - Internal Med
Married	Male	White	Not Hispanic, Latino, or Spanish Origin	2016-10-11 14:16:00	Clinic	74				Orthopaedic Surgery	denosumab	Prolia 60 mg/mL subcutaneous solution	2016-10-11 16:21:15	Ordered		Nurse Pract - Orthopaedic Surg	Orthopaedic Surgery		Nurse Pract - Orthopaedic Surg
Married	Female	White	Not Hispanic, Latino, or Spanish Origin	2019-11-04 16:04:18	Clinic Off Campus	47				Family Community Medicine	alendronate	Fosamax 70 mg oral tablet	2019-11-04 17:02:12	DISCONTINUED		Resident	Family Medicine		Resident			q7days
Widowed	Female	White	Not Hispanic, Latino, or Spanish Origin	2016-09-09 09:54:19	Clinic	75				Internal Medicine	alendronate	alendronate 70 mg oral tablet	2017-09-08 10:20:20	Completed		Physician - Internal Med	Internal Medicine		Physician - Internal Med
Widowed	Female	White	Not Hispanic, Latino, or Spanish Origin	2016-09-09 09:54:19	Clinic	75				Internal Medicine	alendronate	alendronate 70 mg oral tablet	2018-09-04 09:14:08	DISCONTINUED		Physician - Internal Med	Internal Medicine		Physician - Internal Med			qMonday
Widowed	Female	White	Not Hispanic, Latino, or Spanish Origin	2016-09-09 09:54:19	Clinic	75				Internal Medicine	alendronate	Fosamax 70 mg oral tablet	2016-09-09 10:49:55	Completed		Physician - Internal Med	Internal Medicine		Physician - Internal Med			q7days
Widowed	Female	White	Not Hispanic, Latino, or Spanish Origin	2019-08-21 09:38:20	Clinic On Campus	78				Internal Medicine	alendronate	alendronate 70 mg oral tablet	2019-08-21 11:23:28	DISCONTINUED		Physician - Internal Med	Internal Medicine		Physician - Internal Med			qMonday
Widowed	Female	White	Not Hispanic, Latino, or Spanish Origin	2017-10-17 11:23:39	Clinic	73				Orthopaedic Surgery	denosumab	Prolia 60 mg/mL subcutaneous solution	2017-10-17 16:56:28	Ordered		Nurse Pract - Orthopaedic Surg	Orthopaedic Surgery		Nurse Pract - Orthopaedic Surg
Widowed	Female	White	Not Hispanic, Latino, or Spanish Origin	2017-11-14 07:52:21	Clinic	73				Orthopaedic Surgery	denosumab	Prolia 60 mg/mL subcutaneous solution	2017-11-14 08:12:52	DISCONTINUED		Nurse Pract - Orthopaedic Surg	Orthopaedic Surgery		Nurse Pract - Orthopaedic Surg
Widowed	Female	White	Not Hispanic, Latino, or Spanish Origin	2018-05-22 14:00:46	Clinic	74				Orthopaedic Surgery	denosumab	Prolia 60 mg/mL subcutaneous solution	2018-05-22 14:43:07	DISCONTINUED		Nurse Pract - Orthopaedic Surg	Orthopaedic Surgery		Nurse Pract - Orthopaedic Surg
Widowed	Female	White	Not Hispanic, Latino, or Spanish Origin	2018-05-08 08:52:59	Clinic	83				Orthopaedic Surgery	denosumab	Prolia 60 mg/mL subcutaneous solution	2018-05-08 13:23:55	DISCONTINUED		Nurse Pract - Orthopaedic Surg	Orthopaedic Surgery		Nurse Pract - Orthopaedic Surg
Single	Female	White	Not Hispanic, Latino, or Spanish Origin	2016-11-07 09:37:21	Clinic	61				Family Community Medicine	alendronate	alendronate 70 mg oral tablet	2016-11-07 10:46:07	Completed		Physician - Family Med	Family Medicine		Physician - Family Med
Single	Female	White	Not Hispanic, Latino, or Spanish Origin	2016-11-07 09:37:21	Clinic	61				Family Community Medicine	alendronate	alendronate 70 mg oral tablet	2017-10-16 13:45:22	Completed		Physician - Family Med	Family Medicine		Physician - Family Med
Married	Female	White	Not Hispanic, Latino, or Spanish Origin	2019-10-08 09:33:37	Clinic Off Campus	55				Endocrinology	alendronate	alendronate 70 mg oral tablet	2019-10-08 10:58:19	DISCONTINUED		Physician - Endocrinology	Endocrinology		Physician - Endocrinology			q7days
Divorced	Female	White	Not Hispanic, Latino, or Spanish Origin	2018-11-07 10:24:50	Clinic On Campus	54				Orthopaedic Surgery	denosumab	Prolia 60 mg/mL subcutaneous solution	2018-11-07 10:46:36	Ordered		Nurse Pract - Orthopaedic Surg	Orthopaedic Surgery		Nurse Pract - Orthopaedic Surg
Divorced	Female	White	Not Hispanic, Latino, or Spanish Origin	2018-01-02 13:50:28	Clinic	53				Orthopaedic Surgery	denosumab	Prolia 60 mg/mL subcutaneous solution	2018-01-02 16:08:37	DISCONTINUED		Nurse Pract - Orthopaedic Surg	Orthopaedic Surgery		Nurse Pract - Orthopaedic Surg
Married	Male	White	Not Hispanic, Latino, or Spanish Origin	2020-07-20 14:19:23	Clinic On Campus	76	179	66.9		Orthopaedic Surgery	teriparatide	Forteo Pen 600 mcg/2.4 mL SQ solution	2020-07-20 15:13:48	Ordered		Physician - Orthopaedic Surg	Orthopaedic Surgery		Physician - Orthopaedic Surg			Daily
Single	Female	White	Not Hispanic, Latino, or Spanish Origin	2017-01-12 15:11:33	Clinic	56				Orthopaedic Surgery	teriparatide	Forteo 600 mcg/2.4 mL subcutaneous device	2017-01-12 13:48:28	Completed		Physician - Orthopaedic Surg	Orthopaedic Surgery		Physician - Orthopaedic Surg			Daily
Single	Female	White	Not Hispanic, Latino, or Spanish Origin	2017-01-12 15:11:33	Clinic	56				Orthopaedic Surgery	teriparatide	Forteo 600 mcg/2.4 mL subcutaneous device	2017-01-13 16:18:03	Ordered		Nurse Pract - Orthopaedic Surg	Orthopaedic Surgery		Nurse Pract - Orthopaedic Surg			Daily
Single	Female	White	Not Hispanic, Latino, or Spanish Origin	2017-03-09 11:08:00	Clinic	57				Orthopaedic Surgery	teriparatide	Forteo 600 mcg/2.4 mL subcutaneous device	2017-04-11 09:45:55	Deleted		Nurse Pract - Orthopaedic Surg	Orthopaedic Surgery		Nurse Pract - Orthopaedic Surg			Daily
Single	Female	White	Not Hispanic, Latino, or Spanish Origin	2017-03-09 11:08:00	Clinic	57				Orthopaedic Surgery	teriparatide	Forteo 600 mcg/2.4 mL subcutaneous device	2017-04-12 07:50:23	Ordered		Nurse Pract - Orthopaedic Surg	Orthopaedic Surgery		Nurse Pract - Orthopaedic Surg			Daily
Married	Male	White	Not Hispanic, Latino, or Spanish Origin	2017-09-22 10:50:05	Clinic	78				Orthopaedic Surgery	denosumab	Prolia 60 mg/mL subcutaneous solution	2017-09-22 16:38:02	Ordered		Nurse Pract - Orthopaedic Surg	Orthopaedic Surgery		Nurse Pract - Orthopaedic Surg
Married	Female	White	Not Hispanic, Latino, or Spanish Origin	2019-09-06 12:46:34	Clinic Off Campus	71				Laboratory	denosumab	Prolia 60 mg/mL subcutaneous solution	2019-10-18 14:13:49	DISCONTINUED		Physician - Family Med	Family Medicine		Physician - Family Med
Married	Female	White	Not Hispanic, Latino, or Spanish Origin	2020-11-05 11:37:45	Clinic On Campus	72	158.6	69.8		Hematology/Oncology	denosumab	Prolia 60 mg/mL subcutaneous solution	2020-12-03 16:05:09	Ordered		Physician - Family Med	Family Medicine		Physician - Family Med
Married	Female	White	Not Hispanic, Latino, or Spanish Origin	2018-07-02 15:02:25	Clinic	65				Family Community Medicine	alendronate	Fosamax 35 mg oral tablet	2018-11-29 13:39:25	DISCONTINUED		Nurse Pract - Family Med	Family Medicine		Nurse Pract - Family Med			q7days
Married	Female	White	Not Hispanic, Latino, or Spanish Origin	2017-03-21 12:47:54	Clinic	63				Family Community Medicine	alendronate	Fosamax 35 mg oral tablet	2017-03-21 13:21:03	Completed		Nurse Pract - Family Med	Family Medicine		Nurse Pract - Family Med	90	day	q7days
Married	Female	White	Not Hispanic, Latino, or Spanish Origin	2017-12-19 08:46:28	Clinic	64				Family Community Medicine	alendronate	Fosamax 35 mg oral tablet	2018-04-24 08:29:41	Completed		Nurse Pract - Family Med	Family Medicine		Nurse Pract - Family Med	90	day	q7days
Married	Female	White	Not Hispanic, Latino, or Spanish Origin	2019-04-22 08:49:23	Clinic	65				Family Community Medicine	alendronate	alendronate 70 mg oral tablet	2020-02-21 16:51:06	Completed		Nurse Pract - Family Med	Family Medicine		Nurse Pract - Family Med
Married	Female	White	Not Hispanic, Latino, or Spanish Origin	2019-04-22 08:49:23	Clinic	65				Family Community Medicine	alendronate	Fosamax 70 mg oral tablet	2019-08-14 12:12:22	Completed		Nurse Pract - Family Med	Family Medicine		Nurse Pract - Family Med			q7days
Married	Female	White	Not Hispanic, Latino, or Spanish Origin	2019-04-22 08:49:23	Clinic	65				Family Community Medicine	alendronate	Fosamax 70 mg oral tablet	2019-08-14 13:26:04	Completed		Nurse Pract - Family Med	Family Medicine		Nurse Pract - Family Med			q7days
Married	Female	White	Not Hispanic, Latino, or Spanish Origin	2019-11-05 09:43:04	Clinic	66				Family Community Medicine	alendronate	alendronate 70 mg oral tablet	2020-03-02 17:00:20	Completed		Nurse Pract - Family Med	Family Medicine		Nurse Pract - Family Med
Married	Female	White	Not Hispanic, Latino, or Spanish Origin	2020-05-29 15:34:55	Clinic	67				Family Community Medicine	alendronate	alendronate 70 mg oral tablet	2020-05-29 15:53:06	Ordered		Nurse Pract - Family Med	Family Medicine		Nurse Pract - Family Med
Married	Female	White	Not Hispanic, Latino, or Spanish Origin	2019-08-14 10:00:45	Clinic On Campus	63				Orthopaedic Surgery	alendronate	Fosamax 70 mg oral tablet	2019-08-14 11:04:21	Completed		Nurse Pract - Orthopaedic Surg	Orthopaedic Surgery		Nurse Pract - Orthopaedic Surg			q7days
Married	Female	White	Not Hispanic, Latino, or Spanish Origin	2019-09-03 14:51:00	Clinic Off Campus	63	157.2	45		Orthopaedic Surgery	alendronate	alendronate 70 mg oral tablet	2020-08-06 09:47:28	Ordered		Nurse Pract - Orthopaedic Surg	Orthopaedic Surgery		Nurse Pract - Orthopaedic Surg
Married	Female	White	Not Hispanic, Latino, or Spanish Origin	2019-09-03 14:51:00	Clinic Off Campus	63				Orthopaedic Surgery	alendronate	Fosamax 70 mg oral tablet	2019-09-03 15:23:44	Completed		Nurse Pract - Orthopaedic Surg	Orthopaedic Surgery		Nurse Pract - Orthopaedic Surg			q7days
Married	Female	White	Not Hispanic, Latino, or Spanish Origin	2018-09-18 08:05:28	Clinic Off Campus	70				Family Community Medicine	alendronate	alendronate 35 mg oral tablet	2018-09-18 09:19:48	DISCONTINUED		Physician	Family Medicine		Physician	28	day	q7days
Married	Male	White	Not Hispanic, Latino, or Spanish Origin	2016-07-25 15:58:06	Clinic	66				Endocrinology	alendronate	alendronate 70 mg oral tablet	2016-11-15 10:44:44	Completed		Physician - Endocrinology	Endocrinology		Physician - Endocrinology
Married	Male	White	Not Hispanic, Latino, or Spanish Origin	2016-07-25 15:58:06	Clinic	66				Endocrinology	alendronate	alendronate 70 mg oral tablet	2017-05-08 11:20:29	Completed		Physician - Endocrinology	Endocrinology		Physician - Endocrinology
Married	Male	White	Not Hispanic, Latino, or Spanish Origin	2017-09-11 15:24:34	Clinic	68				Family Community Medicine	alendronate	alendronate 70 mg oral tablet	2017-11-09 16:45:48	Completed		Physician - Family Med	Family Medicine		Physician - Family Med
Married	Male	White	Not Hispanic, Latino, or Spanish Origin	2017-09-11 15:24:34	Clinic	68				Family Community Medicine	alendronate	alendronate 70 mg oral tablet	2018-03-27 09:36:41	Completed		Physician - Family Med	Family Medicine		Physician - Family Med
Widowed	Female	White	Not Hispanic, Latino, or Spanish Origin	2016-11-02 13:14:38	Clinic	63				Orthopaedic Surgery	denosumab	Prolia 60 mg/mL subcutaneous solution	2016-11-02 13:20:04	Completed		Nurse Pract - Orthopaedic Surg	Orthopaedic Surgery		Nurse Pract - Orthopaedic Surg
Widowed	Female	White	Not Hispanic, Latino, or Spanish Origin	2017-05-10 13:25:55	Clinic	63				Orthopaedic Surgery	denosumab	Prolia 60 mg/mL subcutaneous solution	2017-05-10 17:00:46	DISCONTINUED		Nurse Pract - Orthopaedic Surg	Orthopaedic Surgery		Nurse Pract - Orthopaedic Surg
Widowed	Female	White	Not Hispanic, Latino, or Spanish Origin	2018-05-23 13:51:51	Clinic	64				Orthopaedic Surgery	denosumab	Prolia 60 mg/mL subcutaneous solution	2018-05-23 16:29:20	Ordered		Nurse Pract - Orthopaedic Surg	Orthopaedic Surgery		Nurse Pract - Orthopaedic Surg
Widowed	Female	White	Not Hispanic, Latino, or Spanish Origin	2018-08-08 08:47:19	Clinic On Campus	71				Orthopaedic Surgery	denosumab	Prolia 60 mg/mL subcutaneous solution	2018-08-08 09:35:46	Ordered		Nurse Pract - Orthopaedic Surg	Orthopaedic Surgery		Nurse Pract - Orthopaedic Surg
Widowed	Female	White	Not Hispanic, Latino, or Spanish Origin	2017-12-21 08:44:41	Clinic	84				Family Community Medicine	alendronate	Fosamax 70 mg oral tablet	2017-12-21 09:18:14	DISCONTINUED		Physician - Family Med	Family Medicine		Physician - Family Med			q7days
Divorced	Female	White	Not Hispanic, Latino, or Spanish Origin	2020-08-26 15:51:41	Clinic Off Campus	33	182	147.3		Dermatology	alendronate	alendronate 70 mg oral tablet	2020-08-26 16:49:08	Completed		Resident	Dermatology		Resident			q7days
Divorced	Female	White	Not Hispanic, Latino, or Spanish Origin	2020-10-26 12:17:51	Clinic Off Campus	33	182	147.3		Family Community Medicine	alendronate	alendronate 70 mg oral tablet	2020-10-28 08:10:49	Ordered		Physician - Family Med	Family Medicine		Physician - Family Med			q7days
Married	Female	White	Not Hispanic, Latino, or Spanish Origin	2017-01-25 08:00:35	Clinic	63				Family Community Medicine	alendronate	alendronate 35 mg oral tablet	2017-05-08 13:32:44	DISCONTINUED		Physician - Family Med	Family Medicine		Physician - Family Med
Married	Female	White	Not Hispanic, Latino, or Spanish Origin	2017-01-25 08:00:35	Clinic	63				Family Community Medicine	alendronate	alendronate 35 mg oral tablet	2017-05-08 16:01:15	Completed		Physician Assistant - Orthopaedic Surg	Orthopaedic Surgery		Physician Assistant - Orthopaedic Surg
Married	Female	White	Not Hispanic, Latino, or Spanish Origin	2019-03-26 09:35:58	Clinic Off Campus	65				Family Community Medicine	alendronate	alendronate 35 mg oral tablet	2019-04-25 13:16:14	DISCONTINUED		Physician - Family Med	Family Medicine		Physician - Family Med			q7days
Married	Female	White	Not Hispanic, Latino, or Spanish Origin	2019-11-04 15:09:27	Clinic On Campus	66				Orthopaedic Surgery	romosozumab	Evenity 105 mg/1.17 mL subcutaneous solution	2019-11-04 15:40:58	DISCONTINUED		Physician - Orthopaedic Surg	Orthopaedic Surgery		Physician - Orthopaedic Surg			qmonth (30 days)
Married	Female	White	Not Hispanic, Latino, or Spanish Origin	2020-11-09 13:23:23	Clinic On Campus	67				Orthopaedic Surgery	denosumab	Prolia 60 mg/mL subcutaneous solution	2020-11-09 13:43:11	Ordered		Physician - Orthopaedic Surg	Orthopaedic Surgery		Physician - Orthopaedic Surg
Married	Female	White	Not Hispanic, Latino, or Spanish Origin	2020-03-09 08:44:53	Clinic Off Campus	65				Rheumatology	alendronate	Fosamax 70 mg oral tablet	2020-03-09 10:25:31	Ordered		Physician - Rheumatology	Rheumatology		Physician - Rheumatology			q7days
Married	Female	White	Not Hispanic, Latino, or Spanish Origin	2020-12-15 08:43:15	Clinic Off Campus	79	142.2	54.8		Family Community Medicine	alendronate	alendronate 70 mg oral tablet	2020-12-15 09:04:19	Ordered		Nurse Pract - Family Med	Family Medicine		Nurse Pract - Family Med
Married	Female	White	Not Hispanic, Latino, or Spanish Origin	2016-08-31 08:49:41	Clinic	75				Family Community Medicine	alendronate	alendronate 70 mg oral tablet	2016-09-16 17:45:32	Completed		Nurse Pract - Family Med	Family Medicine		Physician - Family Med
Married	Female	White	Not Hispanic, Latino, or Spanish Origin	2016-08-31 08:49:41	Clinic	75				Family Community Medicine	alendronate	alendronate 70 mg oral tablet	2017-07-19 18:29:52	DISCONTINUED		Nurse Pract - Family Med	Family Medicine		Nurse Pract - Family Med
Married	Female	White	Not Hispanic, Latino, or Spanish Origin	2017-11-21 08:40:10	Clinic	76				Family Community Medicine	alendronate	alendronate 70 mg oral tablet	2018-01-16 19:55:54	Completed		Nurse Pract - Family Med	Family Medicine		Nurse Pract - Family Med			q7days
Married	Female	White	Not Hispanic, Latino, or Spanish Origin	2017-11-21 08:40:10	Clinic	76				Family Community Medicine	alendronate	alendronate 70 mg oral tablet	2019-01-04 11:06:43	DISCONTINUED		Nurse Pract - Family Med	Family Medicine		Nurse Pract - Family Med
Married	Female	White	Not Hispanic, Latino, or Spanish Origin	2019-12-09 13:28:41	Clinic Off Campus	78				Family Community Medicine	alendronate	alendronate 70 mg oral tablet	2019-12-09 14:37:20	Completed		Nurse Pract - Family Med	Family Medicine		Nurse Pract - Family Med
Divorced	Female	Asian	Not Hispanic, Latino, or Spanish Origin	2016-08-24 11:08:56	Clinic	65				Internal Medicine	alendronate	Fosamax 70 mg oral tablet	2016-10-10 11:38:28	DISCONTINUED		Physician - Internal Med	Internal Medicine		Physician - Internal Med	30	day	q7days
Married	Female	White	Not Hispanic, Latino, or Spanish Origin	2019-03-12 13:37:41	Clinic Off Campus	74				Endocrinology	denosumab	Prolia 60 mg/mL subcutaneous solution	2019-03-21 11:34:57	Deleted		Physician - Endocrinology	Endocrinology		Physician - Endocrinology
Single	Male	Other Race	Hispanic, Latino, or Spanish Origin	2021-01-13 13:56:25	Clinic On Campus	56	171	73.1		Dermatology	alendronate	alendronate 70 mg oral tablet	2021-01-13 14:45:11	Ordered		Resident	Dermatology		Resident			q7days
Single	Male	Other Race	Hispanic, Latino, or Spanish Origin	2020-01-28 14:35:47	Clinic Off Campus	55				Dermatology	alendronate	alendronate 70 mg oral tablet	2020-01-28 14:48:56	DISCONTINUED		Resident	Dermatology		Resident	90	day	q7days
Widowed	Female	White	Not Hispanic, Latino, or Spanish Origin	2018-11-06 07:51:09	Clinic Off Campus	78				Family Community Medicine	alendronate	alendronate 70 mg oral tablet	2019-01-02 14:13:37	Completed		Physician - Family Med	Family Medicine		Physician - Family Med
Widowed	Female	White	Not Hispanic, Latino, or Spanish Origin	2016-09-02 09:24:25	Clinic	76				Family Community Medicine	alendronate	alendronate 70 mg oral tablet	2016-09-16 18:29:18	Completed		Physician - Family Med	Family Medicine		Physician - Family Med	84	day	q7days
Widowed	Female	White	Not Hispanic, Latino, or Spanish Origin	2016-09-02 09:24:25	Clinic	76				Family Community Medicine	alendronate	alendronate 70 mg oral tablet	2017-08-01 09:15:46	Completed		Physician - Family Med	Family Medicine		Physician - Family Med
Widowed	Female	White	Not Hispanic, Latino, or Spanish Origin	2018-03-15 10:05:39	Clinic	78				Family Community Medicine	alendronate	alendronate 70 mg oral tablet	2018-04-10 08:23:32	Completed		Physician - Family Med	Family Medicine		Nurse Pract - Family Med
Widowed	Female	White	Not Hispanic, Latino, or Spanish Origin	2019-05-07 07:48:14	Clinic Off Campus	79				Family Community Medicine	alendronate	alendronate 70 mg oral tablet	2019-10-30 13:26:21	Completed		Physician - Family Med	Family Medicine		Physician - Family Med
Widowed	Female	White	Not Hispanic, Latino, or Spanish Origin	2019-05-07 07:48:14	Clinic Off Campus	79	158.1			Family Community Medicine	alendronate	alendronate 70 mg oral tablet	2020-11-20 17:03:32	Ordered		Physician - Family Med	Family Medicine		Physician
Widowed	Female	White	Not Hispanic, Latino, or Spanish Origin	2017-06-01 09:22:46	Clinic	84				Orthopaedic Surgery	denosumab	Prolia 60 mg/mL subcutaneous solution	2017-06-01 10:06:14	Ordered		Nurse Pract - Orthopaedic Surg	Orthopaedic Surgery		Nurse Pract - Orthopaedic Surg
Widowed	Female	White	Not Hispanic, Latino, or Spanish Origin	2017-06-22 14:54:54	Clinic	84				Orthopaedic Surgery	denosumab	Prolia 60 mg/mL subcutaneous solution	2017-06-22 16:19:30	Ordered		Nurse Pract - Orthopaedic Surg	Orthopaedic Surgery		Nurse Pract - Orthopaedic Surg
Divorced	Female	White	Not Hispanic, Latino, or Spanish Origin	2020-11-05 13:26:21	Clinic On Campus	73				Orthopaedic Surgery	romosozumab	Evenity 105 mg/1.17 mL subcutaneous solution	2020-11-05 13:57:30	Ordered		Physician - Orthopaedic Surg	Orthopaedic Surgery		Physician - Orthopaedic Surg			qmonth (30 days)
Married	Female	White	Not Hispanic, Latino, or Spanish Origin	2019-04-18 13:52:47	Clinic On Campus	76				Orthopaedic Surgery	denosumab	Prolia 60 mg/mL subcutaneous solution	2019-04-18 14:14:59	Ordered		Physician - Orthopaedic Surg	Orthopaedic Surgery		Physician - Orthopaedic Surg
Married	Female	White	Not Hispanic, Latino, or Spanish Origin	2020-05-12 08:24:05	Clinic On Campus	53				Endocrinology	alendronate	Fosamax 70 mg oral tablet	2020-05-12 10:11:44	Ordered		Physician - Endocrinology	Endocrinology		Physician - Endocrinology	28	day	q7days
Married	Female	White	Not Hispanic, Latino, or Spanish Origin	2018-03-28 07:31:00	Clinic	84				Family Community Medicine	alendronate	Fosamax 70 mg oral tablet	2018-07-24 09:22:12	DISCONTINUED		Physician - Family Med	Family Medicine		Physician - Family Med	84	day	q7days
Married	Female	White	Not Hispanic, Latino, or Spanish Origin	2019-01-31 08:34:58	Clinic Off Campus	85				Family Community Medicine	alendronate	alendronate 70 mg oral tablet	2019-02-13 17:17:49	DISCONTINUED		Physician - Family Med	Family Medicine		Physician - Family Med	84	day	q7days
Married	Female	White	Not Hispanic, Latino, or Spanish Origin	2020-08-13 14:19:02	Clinic On Campus	65	167.5			Internal Medicine	alendronate	alendronate 70 mg oral tablet	2020-08-13 15:22:50	DISCONTINUED		Resident	Internal Medicine		Resident	84	day	q7days
Married	Female	White	Not Hispanic, Latino, or Spanish Origin	2020-10-13 15:59:23	Clinic On Campus	65	167.5			Internal Medicine	alendronate	alendronate 70 mg oral tablet	2020-10-13 16:51:28	Ordered		Resident	Internal Medicine		Resident	84	day	q7days
Married	Female	White	Not Hispanic, Latino, or Spanish Origin	2019-05-28 14:49:24	Clinic On Campus	63				Internal Medicine	alendronate	alendronate 70 mg oral tablet	2019-05-28 17:03:02	Completed		Physician - Hospitalist Med	Hospitalist Med		Physician - Hospitalist Med	84	day	q7days
Widowed	Female	White	Not Hispanic, Latino, or Spanish Origin	2020-03-11 13:55:51	Clinic On Campus	77				Radiology	alendronate	alendronate 70 mg oral tablet	2020-03-23 16:57:29	Ordered		Physician - Family Med	Family Medicine		Physician - Family Med	28	day	q7days
Married	Female	White	Not Hispanic, Latino, or Spanish Origin	2019-08-06 09:28:28	Clinic Off Campus	58				Endocrinology	teriparatide	Forteo 600 mcg/2.4 mL subcutaneous device	2019-08-14 14:44:14	DISCONTINUED		Physician - Endocrinology	Endocrinology		Physician - Endocrinology			Daily
Married	Female	White	Not Hispanic, Latino, or Spanish Origin	2021-04-01 08:17:46	Clinic On Campus	60				Orthopaedic Surgery	romosozumab	Evenity 105 mg/1.17 mL subcutaneous solution	2021-04-01 09:06:28	Ordered		Physician - Orthopaedic Surg	Orthopaedic Surgery		Physician - Orthopaedic Surg			qmonth (30 days)
Widowed	Female	White	Not Hispanic, Latino, or Spanish Origin	2021-03-01 14:21:32	Clinic On Campus	85				Orthopaedic Surgery	denosumab	Prolia 60 mg/mL subcutaneous solution	2021-03-01 15:06:09	Ordered		Physician - Orthopaedic Surg	Orthopaedic Surgery		Physician - Orthopaedic Surg
Divorced	Female	White	Not Hispanic, Latino, or Spanish Origin	2020-12-07 14:24:46	Clinic On Campus	73				Orthopaedic Surgery	denosumab	Prolia 60 mg/mL subcutaneous solution	2020-12-07 15:08:25	Ordered		Physician - Orthopaedic Surg	Orthopaedic Surgery		Physician - Orthopaedic Surg
Married	Female	White	Not Hispanic, Latino, or Spanish Origin	2017-12-13 12:31:04	Clinic	84				Family Community Medicine	alendronate	alendronate 70 mg oral tablet	2017-12-13 13:20:23	DISCONTINUED		Physician - Family Med	Family Medicine		Physician - Family Med	84	day	q7days
Widowed	Female	White	Not Hispanic, Latino, or Spanish Origin	2017-08-21 12:45:00	Clinic	74				Radiology	alendronate	alendronate 70 mg oral tablet	2017-08-21 16:55:03	Completed		Physician - Family Med	Family Medicine		Physician - Family Med	112	day	q7days
Widowed	Female	White	Not Hispanic, Latino, or Spanish Origin	2018-09-24 15:10:42	PreClinic	75				Radiology	alendronate	alendronate 70 mg oral tablet	2018-02-09 15:14:43	Completed		Physician - Family Med	Family Medicine		Physician - Family Med	112	day	q7days
Married	Male	White	Not Hispanic, Latino, or Spanish Origin	2017-01-11 12:24:14	Clinic	84				Internal Medicine	ibandronate	Boniva 150 mg oral tablet	2017-01-11 13:39:53	Completed		Physician - Internal Med	Internal Medicine		Physician - Internal Med			qmonth (30 days)
Married	Male	White	Not Hispanic, Latino, or Spanish Origin	2017-01-11 12:24:14	Clinic	84				Internal Medicine	ibandronate	ibandronate 150 mg oral tablet	2018-03-19 13:28:08	DISCONTINUED		Physician - Internal Med	Internal Medicine		Physician - Internal Med
Married	Male	White	Not Hispanic, Latino, or Spanish Origin	2018-03-23 13:03:00	Clinic	85				Internal Medicine	ibandronate	ibandronate 150 mg oral tablet	2018-03-23 14:29:36	DISCONTINUED		Physician - Internal Med	Internal Medicine		Physician - Internal Med
Widowed	Male	White	Not Hispanic, Latino, or Spanish Origin	2016-05-11 08:19:12	Clinic	84				Family Community Medicine	risedronate	Actonel 35 mg oral tablet	2016-05-11 08:50:40	Completed		Physician - Family Med	Family Medicine		Physician - Family Med
Single	Female	White	Unavailable	2020-09-16 11:53:53	Clinic Off Campus	39	170	101.1		Dermatology	alendronate	alendronate 35 mg oral tablet	2020-09-16 12:48:07	Ordered		Physician - Derm	Dermatology		Physician - Derm			q7days
Married	Female	White	Not Hispanic, Latino, or Spanish Origin	2021-01-29 13:39:15	Clinic On Campus	72	152.4			Radiology	alendronate	alendronate 10 mg oral tablet	2021-01-29 16:40:19	Ordered		Physician - Family Med	Family Medicine		Physician - Family Med	90	day	Daily
Married	Female	White	Not Hispanic, Latino, or Spanish Origin	2017-04-05 08:06:00	Clinic	65				Family Community Medicine	alendronate	alendronate 70 mg oral tablet	2017-04-21 18:12:16	Completed		Physician - Family Med	Family Medicine		Physician - Family Med
Married	Female	White	Not Hispanic, Latino, or Spanish Origin	2018-02-12 14:19:00	Clinic	66				Radiology	alendronate	alendronate 70 mg oral tablet	2018-02-15 17:29:29	Completed		Physician - Family Med	Family Medicine		Physician - Family Med
Married	Female	White	Not Hispanic, Latino, or Spanish Origin	2018-02-12 14:19:00	Clinic	66				Radiology	alendronate	alendronate 70 mg oral tablet	2018-10-07 08:06:03	Completed		Physician - Family Med	Family Medicine		Physician - Family Med
Married	Female	White	Not Hispanic, Latino, or Spanish Origin	2018-02-12 14:19:00	Clinic	66				Radiology	alendronate	alendronate 70 mg oral tablet	2019-08-30 09:00:31	Completed		Physician - Family Med	Family Medicine		Physician - Family Med
Married	Female	White	Not Hispanic, Latino, or Spanish Origin	2019-02-04 07:44:13	Clinic Off Campus	67	160.4			Family Community Medicine	alendronate	alendronate 70 mg oral tablet	2020-10-13 08:47:39	Ordered		Physician - Family Med	Family Medicine		Physician - Family Med
Widowed	Female	White	Not Hispanic, Latino, or Spanish Origin	2017-03-24 08:53:25	Clinic	79				Orthopaedic Surgery	denosumab	Prolia 60 mg/mL subcutaneous solution	2017-03-24 10:02:04	DISCONTINUED		Nurse Pract - Orthopaedic Surg	Orthopaedic Surgery		Nurse Pract - Orthopaedic Surg
Widowed	Female	White	Not Hispanic, Latino, or Spanish Origin	2017-04-11 13:55:54	Clinic	79				Orthopaedic Surgery	denosumab	Prolia 60 mg/mL subcutaneous solution	2017-04-11 15:54:54	DISCONTINUED		Nurse Pract - Orthopaedic Surg	Orthopaedic Surgery		Nurse Pract - Orthopaedic Surg
Widowed	Female	White	Not Hispanic, Latino, or Spanish Origin	2017-04-11 13:55:54	Clinic	79				Orthopaedic Surgery	denosumab	Prolia 60 mg/mL subcutaneous solution	2017-04-11 15:55:39	DISCONTINUED		Nurse Pract - Orthopaedic Surg	Orthopaedic Surgery		Nurse Pract - Orthopaedic Surg
Widowed	Female	White	Not Hispanic, Latino, or Spanish Origin	2017-07-28 12:44:48	Recurring	79				Physical Therapy	denosumab	Prolia 60 mg/mL subcutaneous solution	2017-10-25 17:58:54	Completed		Nurse Pract - Orthopaedic Surg	Orthopaedic Surgery		Nurse Pract - Orthopaedic Surg
Widowed	Female	White	Not Hispanic, Latino, or Spanish Origin	2018-05-01 14:04:21	Clinic	80				Orthopaedic Surgery	denosumab	Prolia 60 mg/mL subcutaneous solution	2018-05-01 14:20:13	Ordered		Nurse Pract - Orthopaedic Surg	Orthopaedic Surgery		Nurse Pract - Orthopaedic Surg
Single	Female	Other Race	Hispanic, Latino, or Spanish Origin	2016-06-29 15:17:11	Clinic	62				Family Community Medicine	alendronate	alendronate 70 mg oral tablet	2016-06-29 15:43:46	DISCONTINUED		Physician - Family Med	Family Medicine		Physician - Family Med	30	day	q7days
Single	Female	Other Race	Hispanic, Latino, or Spanish Origin	2017-07-17 13:44:19	Clinic	63				Rheumatology	alendronate	alendronate 70 mg oral tablet	2017-07-20 11:14:42	DISCONTINUED		Physician - Family Med	Family Medicine		Physician - Family Med	28	day	q7days
Single	Female	Other Race	Hispanic, Latino, or Spanish Origin	2017-09-05 09:49:51	Clinic	63				Family Community Medicine	alendronate	alendronate 70 mg oral tablet	2017-09-05 10:40:02	Ordered		Physician - Family Med	Family Medicine		Physician - Family Med	28	day	q7days
Married	Female	White	Not Hispanic, Latino, or Spanish Origin	2017-02-07 07:44:30	Clinic	68				Family Community Medicine	alendronate	Fosamax 70 mg oral tablet	2017-02-07 08:30:54	Completed		Physician - Family Med	Family Medicine		Physician - Family Med			q7days
Married	Female	White	Not Hispanic, Latino, or Spanish Origin	2018-01-16 07:05:12	Clinic	69				Family Community Medicine	alendronate	alendronate 70 mg oral tablet	2018-12-21 07:49:13	Completed		Physician - Family Med	Family Medicine		Nurse Pract - Family Med
Married	Female	White	Not Hispanic, Latino, or Spanish Origin	2018-01-16 07:05:12	Clinic	69				Family Community Medicine	alendronate	Fosamax 70 mg oral tablet	2018-01-18 13:23:22	Completed		Physician - Family Med	Family Medicine		Physician - Family Med			q7days
Married	Female	White	Not Hispanic, Latino, or Spanish Origin	2018-01-16 07:05:12	Clinic	69				Family Community Medicine	alendronate	Fosamax 70 mg oral tablet	2018-03-13 17:55:44	Completed		Physician - Family Med	Family Medicine		Physician - Family Med			q7days
Married	Female	White	Not Hispanic, Latino, or Spanish Origin	2019-01-23 07:05:01	Clinic Off Campus	70				Family Community Medicine	alendronate	alendronate 70 mg oral tablet	2019-03-06 07:24:36	Completed		Physician - Family Med	Family Medicine		Physician - Family Med
Married	Female	White	Not Hispanic, Latino, or Spanish Origin	2019-01-23 07:05:01	Clinic Off Campus	70				Family Community Medicine	alendronate	alendronate 70 mg oral tablet	2020-04-01 08:15:40	Completed		Physician - Family Med	Family Medicine		Physician - Family Med
Married	Female	White	Not Hispanic, Latino, or Spanish Origin	2020-02-28 08:41:18	Clinic On Campus	72				Internal Medicine	alendronate	alendronate 70 mg oral tablet	2020-05-11 13:06:13	Completed		Physician	Internal Medicine		Physician	84	day	q7days
Married	Female	White	Not Hispanic, Latino, or Spanish Origin	2017-11-14 08:03:30	Clinic	70				Orthopaedic Surgery	denosumab	Prolia 60 mg/mL subcutaneous solution	2017-11-14 08:55:42	Ordered		Nurse Pract - Orthopaedic Surg	Orthopaedic Surgery		Nurse Pract - Orthopaedic Surg
Married	Female	White	Not Hispanic, Latino, or Spanish Origin	2018-05-15 09:28:08	Clinic	71				Orthopaedic Surgery	denosumab	Prolia 60 mg/mL subcutaneous solution	2018-05-15 11:36:27	DISCONTINUED		Nurse Pract - Orthopaedic Surg	Orthopaedic Surgery		Nurse Pract - Orthopaedic Surg
Married	Female	White	Not Hispanic, Latino, or Spanish Origin	2018-01-25 16:28:19	Clinic	50				Orthopaedic Surgery	denosumab	Prolia 60 mg/mL subcutaneous solution	2018-01-25 15:33:12	DISCONTINUED		Physician - Orthopaedic Surg	Orthopaedic Surgery		Physician - Orthopaedic Surg
Widowed	Female	White	Not Hispanic, Latino, or Spanish Origin	2016-10-06 14:48:00	Clinic	81				Laboratory	alendronate	Fosamax 70 mg oral tablet	2016-10-13 08:50:57	DISCONTINUED		Physician - Family Med	Family Medicine		Physician - Family Med			q7days
Married	Female	White	Not Hispanic, Latino, or Spanish Origin	2018-08-20 08:34:49	Clinic	57				Family Community Medicine	zoledronic acid	Reclast 5 mg/100 mL intravenous solution	2018-08-20 09:28:36	Completed		Nurse Pract - Family Med	Family Medicine		Nurse Pract - Family Med			ONCE
Married	Female	White	Not Hispanic, Latino, or Spanish Origin	2016-08-11 08:20:41	Clinic	55				Family Community Medicine	zoledronic acid	Reclast 5 mg/100 mL intravenous solution	2016-08-11 09:47:04	Completed		Nurse Pract - Family Med	Family Medicine		Nurse Pract - Family Med			ONCE
Married	Female	White	Not Hispanic, Latino, or Spanish Origin	2016-11-14 07:30:00	CANC	55				Sports Medicine	zoledronic acid	Reclast 5 mg/100 mL intravenous solution	2016-11-09 14:35:33	DISCONTINUED		Nurse Pract - Family Med	Family Medicine		Nurse Pract - Family Med			ONCE
Married	Female	White	Not Hispanic, Latino, or Spanish Origin	2017-09-13 08:07:04	Clinic	56				Family Community Medicine	zoledronic acid	Reclast 5 mg/100 mL intravenous solution	2017-08-23 15:54:29	Completed		Nurse Pract - Family Med	Family Medicine		Nurse Pract - Family Med			ONCE
Married	Female	White	Not Hispanic, Latino, or Spanish Origin	2017-11-08 08:58:14	Clinic	56				Family Community Medicine	zoledronic acid	Reclast 5 mg/100 mL intravenous solution	2017-11-14 09:56:15	Completed		Physician - Family Med	Family Medicine		Physician - Family Med			ONCE
Married	Female	White	Not Hispanic, Latino, or Spanish Origin	2016-04-27 12:46:20	Clinic	82				Family Community Medicine	alendronate	alendronate 70 mg oral tablet	2016-06-13 10:22:45	DISCONTINUED		Physician - Family Med	Family Medicine		Physician - Family Med			q7days
Married	Female	White	Not Hispanic, Latino, or Spanish Origin	2017-03-29 12:58:56	Clinic	82				Family Community Medicine	alendronate	alendronate 70 mg oral tablet	2017-06-19 12:55:32	Completed		Physician - Family Med	Family Medicine		Nurse Pract - Family Med
Married	Female	White	Not Hispanic, Latino, or Spanish Origin	2017-03-29 12:58:56	Clinic	82				Family Community Medicine	alendronate	alendronate 70 mg oral tablet	2017-08-24 09:39:29	Completed		Physician - Family Med	Family Medicine		Physician
Married	Female	White	Not Hispanic, Latino, or Spanish Origin	2017-03-29 12:58:56	Clinic	82				Family Community Medicine	alendronate	alendronate 70 mg oral tablet	2017-11-16 18:18:07	Ordered		Physician - Family Med	Family Medicine		Physician - Family Med
Married	Female	Asian	Not Hispanic, Latino, or Spanish Origin	2020-10-08 08:53:09	Clinic	65	153.2			Family Community Medicine	alendronate	Fosamax 70 mg oral tablet	2020-10-08 09:13:59	Ordered		Physician - Family Med	Family Medicine		Physician - Family Med			q7days
Married	Female	White	Not Hispanic, Latino, or Spanish Origin	2018-09-12 08:01:31	Clinic On Campus	53				Orthopaedic Surgery	denosumab	Prolia 60 mg/mL subcutaneous solution	2018-09-12 08:46:53	DISCONTINUED		Nurse Pract - Orthopaedic Surg	Orthopaedic Surgery		Nurse Pract - Orthopaedic Surg
Married	Female	White	Not Hispanic, Latino, or Spanish Origin	2019-05-29 08:34:38	Clinic On Campus	54				Breast Care Clinic	raloxifene	Evista 60 mg oral tablet	2019-05-29 10:16:57	Completed		Nurse Pract - Surgery Oncology	Surgery Oncology		Nurse Pract - Surgery Oncology			Daily
Married	Female	White	Not Hispanic, Latino, or Spanish Origin	2019-05-29 08:34:38	Clinic On Campus	54				Breast Care Clinic	raloxifene	raloxifene 60 mg oral tablet	2019-06-24 09:10:04	Completed		Nurse Pract - Surgery Oncology	Surgery Oncology		Nurse Pract - Surgery Oncology
Married	Female	White	Not Hispanic, Latino, or Spanish Origin	2019-05-29 10:34:35	Clinic On Campus	54				Orthopaedic Surgery	denosumab	Prolia 60 mg/mL subcutaneous solution	2019-05-03 12:37:18	DISCONTINUED		Nurse Pract - Orthopaedic Surg	Orthopaedic Surgery		Nurse Pract - Orthopaedic Surg
Married	Female	White	Not Hispanic, Latino, or Spanish Origin	2019-12-05 09:18:10	Clinic On Campus	55				Orthopaedic Surgery	denosumab	Prolia 60 mg/mL subcutaneous solution	2019-11-07 08:32:30	DISCONTINUED		Nurse Pract - Orthopaedic Surg	Orthopaedic Surgery		Nurse Pract - Orthopaedic Surg			q6months
Married	Female	White	Not Hispanic, Latino, or Spanish Origin	2019-12-05 09:18:10	Clinic On Campus	55				Orthopaedic Surgery	denosumab	Prolia 60 mg/mL subcutaneous solution	2020-05-08 10:44:42	Completed		Nurse Pract - Orthopaedic Surg	Orthopaedic Surgery		Nurse Pract - Orthopaedic Surg			q6months
Married	Female	White	Not Hispanic, Latino, or Spanish Origin	2019-12-05 09:18:10	Clinic On Campus	55	162.6			Orthopaedic Surgery	denosumab	Prolia 60 mg/mL subcutaneous solution	2020-07-24 15:16:35	Completed		Nurse Pract - Orthopaedic Surg	Orthopaedic Surgery		Nurse Pract - Orthopaedic Surg
Married	Female	White	Not Hispanic, Latino, or Spanish Origin	2019-12-05 09:18:10	Clinic On Campus	55	162.6			Orthopaedic Surgery	denosumab	Prolia 60 mg/mL subcutaneous solution	2020-11-11 12:41:18	Completed		Nurse Pract - Orthopaedic Surg	Orthopaedic Surgery		Nurse Pract - Orthopaedic Surg			q6months
Married	Female	White	Not Hispanic, Latino, or Spanish Origin	2019-12-05 09:18:10	Clinic On Campus	55				Orthopaedic Surgery	raloxifene	raloxifene 60 mg oral tablet	2019-07-25 12:36:13	Completed		Nurse Pract - Surgery Oncology	Surgery Oncology		Nurse Pract - Surgery Oncology
Married	Female	White	Not Hispanic, Latino, or Spanish Origin	2020-06-04 11:28:07	Clinic On Campus	55	162.6			Breast Care Clinic	raloxifene	raloxifene 60 mg oral tablet	2020-10-20 08:16:44	Ordered		Nurse Pract - Surgery Oncology	Surgery Oncology		Nurse Pract - Surgery Oncology
Married	Female	White	Not Hispanic, Latino, or Spanish Origin	2020-06-04 10:10:42	Clinic On Campus	55				Orthopaedic Surgery	raloxifene	raloxifene 60 mg oral tablet	2020-01-14 09:01:41	Completed		Nurse Pract - Surgery Oncology	Surgery Oncology		Nurse Pract - Surgery Oncology
Married	Female	White	Not Hispanic, Latino, or Spanish Origin	2020-12-16 11:52:25	Clinic On Campus	56	163.6	59		Orthopaedic Surgery	denosumab	Prolia 60 mg/mL subcutaneous solution	2021-03-30 14:16:07	Ordered		Nurse Pract - Orthopaedic Surg	Orthopaedic Surgery		Nurse Pract - Orthopaedic Surg
Widowed	Female	White	Not Hispanic, Latino, or Spanish Origin	2017-06-02 09:38:23	Clinic	91				Orthopaedic Surgery	denosumab	Prolia 60 mg/mL subcutaneous solution	2017-06-02 10:29:10	DISCONTINUED		Nurse Pract - Orthopaedic Surg	Orthopaedic Surgery		Nurse Pract - Orthopaedic Surg
Widowed	Female	White	Not Hispanic, Latino, or Spanish Origin	2018-01-23 11:03:29	Clinic	92				Orthopaedic Surgery	denosumab	Prolia 60 mg/mL subcutaneous solution	2018-01-23 11:48:48	DISCONTINUED		Nurse Pract - Orthopaedic Surg	Orthopaedic Surgery		Nurse Pract - Orthopaedic Surg
Married	Female	White	Not Hispanic, Latino, or Spanish Origin	2020-10-30 13:19:13	Clinic Off Campus	52	160	88.2		Family Community Medicine	alendronate	alendronate 70 mg oral tablet	2020-11-16 12:31:05	Ordered		Physician - Family Med	Family Medicine		Physician - Family Med	84	day	q7days
Married	Female	White	Not Hispanic, Latino, or Spanish Origin	2020-02-06 08:22:45	Clinic On Campus	72				Internal Medicine	alendronate	alendronate 70 mg oral tablet	2020-02-06 09:22:33	DISCONTINUED		Physician - Internal Med	Internal Medicine		Physician - Internal Med			q7days
Married	Female	White	Not Hispanic, Latino, or Spanish Origin	2021-02-11 08:44:11	Clinic Off Campus	73	151			Internal Medicine	alendronate	alendronate 70 mg oral tablet	2021-02-11 09:09:48	Ordered		Physician - Internal Med	Internal Medicine		Physician - Internal Med			q7days
Married	Female	White	Not Hispanic, Latino, or Spanish Origin	2017-02-10 08:57:43	Clinic	42				Orthopaedic Surgery	denosumab	Prolia 60 mg/mL subcutaneous solution	2017-02-10 11:10:09	DISCONTINUED		Nurse Pract - Orthopaedic Surg	Orthopaedic Surgery		Nurse Pract - Orthopaedic Surg
Married	Female	White	Not Hispanic, Latino, or Spanish Origin	2017-10-24 10:29:15	Clinic	43				Orthopaedic Surgery	denosumab	Prolia 60 mg/mL subcutaneous solution	2017-10-24 12:27:18	DISCONTINUED		Nurse Pract - Orthopaedic Surg	Orthopaedic Surgery		Nurse Pract - Orthopaedic Surg
Married	Female	White	Not Hispanic, Latino, or Spanish Origin	2018-05-01 10:27:56	Clinic	43				Orthopaedic Surgery	denosumab	Prolia 60 mg/mL subcutaneous solution	2018-05-01 13:02:52	Ordered		Nurse Pract - Orthopaedic Surg	Orthopaedic Surgery		Nurse Pract - Orthopaedic Surg
Married	Female	White	Not Hispanic, Latino, or Spanish Origin	2019-10-03 12:56:48	Clinic Off Campus	72				Rheumatology	alendronate	alendronate 70 mg oral tablet	2019-10-03 14:09:14	Ordered		Physician - Rheumatology	Rheumatology		Physician - Rheumatology
Divorced	Female	Black or African American	Not Hispanic, Latino, or Spanish Origin	2016-12-22 09:38:07	CANC	58				Orthopaedic Surgery	denosumab	Prolia 60 mg/mL subcutaneous solution	2017-01-13 08:47:56	DISCONTINUED		Nurse Pract - Orthopaedic Surg	Orthopaedic Surgery		Nurse Pract - Orthopaedic Surg
Divorced	Female	Black or African American	Not Hispanic, Latino, or Spanish Origin	2017-11-13 14:05:04	Clinic	59				Orthopaedic Surgery	denosumab	Prolia 60 mg/mL subcutaneous solution	2017-11-13 14:47:27	DISCONTINUED		Physician - Orthopaedic Surg	Orthopaedic Surgery		Physician - Orthopaedic Surg
Divorced	Female	Black or African American	Not Hispanic, Latino, or Spanish Origin	2017-12-07 08:26:00	CANC	59				Orthopaedic Surgery	denosumab	Prolia 60 mg/mL subcutaneous solution	2017-12-14 08:33:16	DISCONTINUED		Nurse Pract - Orthopaedic Surg	Orthopaedic Surgery		Nurse Pract - Orthopaedic Surg
Married	Female	White	Not Hispanic, Latino, or Spanish Origin	2019-01-14 13:57:46	Clinic On Campus	57				Hematology/Oncology	raloxifene	raloxifene 60 mg oral tablet	2019-01-14 14:47:38	Ordered		Physician - Hem/Onc	Hematology/Oncology		Physician - Hem/Onc
Married	Female	White	Not Hispanic, Latino, or Spanish Origin	2017-10-30 08:57:55	CANC	56				Oncology	raloxifene	raloxifene 60 mg oral tablet	2017-12-01 12:26:18	Completed		Physician - Hem/Onc	Hematology/Oncology		Physician - Hem/Onc
Married	Female	White	Not Hispanic, Latino, or Spanish Origin	2017-10-30 08:57:55	CANC	56				Oncology	raloxifene	raloxifene 60 mg oral tablet	2018-03-05 11:27:11	Completed		Physician - Hem/Onc	Hematology/Oncology		Physician - Hem/Onc
Married	Female	White	Not Hispanic, Latino, or Spanish Origin	2017-10-30 08:57:55	CANC	56				Oncology	raloxifene	raloxifene 60 mg oral tablet	2018-06-06 11:59:47	Completed		Physician - Hem/Onc	Hematology/Oncology		Physician - Hem/Onc
Married	Female	White	Not Hispanic, Latino, or Spanish Origin	2017-10-30 08:57:55	CANC	56				Oncology	raloxifene	raloxifene 60 mg oral tablet	2018-09-13 17:25:25	Completed		Physician - Hem/Onc	Hematology/Oncology		Physician - Hem/Onc
Married	Female	White	Not Hispanic, Latino, or Spanish Origin	2017-10-30 08:57:55	CANC	56				Oncology	raloxifene	raloxifene 60 mg oral tablet	2018-09-14 15:22:02	Completed		Physician - Hem/Onc	Hematology/Oncology		Physician - Hem/Onc
Married	Female	White	Not Hispanic, Latino, or Spanish Origin	2017-10-30 08:57:55	CANC	56				Oncology	raloxifene	raloxifene 60 mg oral tablet	2019-01-02 09:21:36	Completed		Physician - Hem/Onc	Hematology/Oncology		Physician - Hem/Onc
Divorced	Male	White	Not Hispanic, Latino, or Spanish Origin	2019-02-06 12:39:57	Clinic On Campus	68				Orthopaedic Surgery	denosumab	Prolia 60 mg/mL subcutaneous solution	2019-02-06 13:15:46	Ordered		Nurse Pract - Orthopaedic Surg	Orthopaedic Surgery		Nurse Pract - Orthopaedic Surg
Separated	Female	White	Not Hispanic, Latino, or Spanish Origin	2020-03-05 15:42:24	Clinic On Campus	85				Orthopaedic Surgery	denosumab	Prolia 60 mg/mL subcutaneous solution	2020-03-05 16:44:16	Ordered		Physician - Orthopaedic Surg	Orthopaedic Surgery		Physician - Orthopaedic Surg
Married	Female	White	Not Hispanic, Latino, or Spanish Origin	2018-05-29 09:22:08	Clinic	69				Orthopaedic Surgery	denosumab	Prolia 60 mg/mL subcutaneous solution	2018-05-29 10:08:06	DISCONTINUED		Nurse Pract - Orthopaedic Surg	Orthopaedic Surgery		Nurse Pract - Orthopaedic Surg
Married	Female	White	Not Hispanic, Latino, or Spanish Origin	2019-02-21 14:45:49	Clinic Off Campus	70				Orthopaedic Surgery	alendronate	Fosamax 70 mg oral tablet	2019-02-21 15:27:44	Completed		Nurse Pract - Orthopaedic Surg	Orthopaedic Surgery		Nurse Pract - Orthopaedic Surg			q7days
Married	Female	White	Not Hispanic, Latino, or Spanish Origin	2019-02-21 14:45:49	Clinic Off Campus	70				Orthopaedic Surgery	denosumab	Prolia 60 mg/mL subcutaneous solution	2020-01-16 16:43:29	Completed		Nurse Pract - Orthopaedic Surg	Orthopaedic Surgery		Nurse Pract - Orthopaedic Surg			q6months
Married	Female	White	Not Hispanic, Latino, or Spanish Origin	2019-03-21 13:25:33	Clinic Off Campus	70				Orthopaedic Surgery	alendronate	Fosamax 70 mg oral tablet	2019-03-21 16:39:56	Completed		Nurse Pract - Orthopaedic Surg	Orthopaedic Surgery		Nurse Pract - Orthopaedic Surg			q7days
Married	Female	White	Not Hispanic, Latino, or Spanish Origin	2019-03-21 13:25:33	Clinic Off Campus	70				Orthopaedic Surgery	alendronate	Fosamax 70 mg oral tablet	2019-03-21 16:40:20	DISCONTINUED		Nurse Pract - Orthopaedic Surg	Orthopaedic Surgery		Nurse Pract - Orthopaedic Surg			q7days
Married	Female	White	Not Hispanic, Latino, or Spanish Origin	2021-04-14 09:50:31	Clinic	60	171	61.9		Family Community Medicine	risedronate	Actonel 150 mg oral tablet	2021-04-14 10:16:38	Ordered		Physician - Family Med	Family Medicine		Physician - Family Med	90	day	q4weeks
Widowed	Female	White	Not Hispanic, Latino, or Spanish Origin	2020-11-25 10:02:22	Clinic Off Campus	85	162	74.5		Family Community Medicine	alendronate	Fosamax 70 mg oral tablet	2020-11-25 12:38:03	Ordered		Physician - Family Med	Family Medicine		Physician - Family Med			q7days
Married	Male	White	Not Hispanic, Latino, or Spanish Origin	2018-10-24 10:42:40	Clinic Off Campus	57				Rheumatology	alendronate	alendronate 70 mg oral tablet	2018-10-24 12:15:51	Ordered		Physician - Rheumatology	Rheumatology		Physician - Rheumatology			q7days
Married	Male	White	Not Hispanic, Latino, or Spanish Origin	2019-04-19 15:54:00	PreClinic	58				Radiology	alendronate	alendronate 70 mg oral tablet	2018-10-03 18:15:24	Completed		Physician - Rheumatology	Rheumatology		Physician - Rheumatology	90	day	q7days
Married	Male	White	Not Hispanic, Latino, or Spanish Origin	2019-04-19 15:54:00	PreClinic	58				Radiology	alendronate	alendronate 70 mg oral tablet	2018-10-03 18:16:25	Completed		Physician - Rheumatology	Rheumatology		Physician - Rheumatology			q7days
Divorced	Female	White	Not Hispanic, Latino, or Spanish Origin	2021-02-10 10:17:39	Clinic On Campus	70	165.4	70.1		Radiology	alendronate	Fosamax 70 mg oral tablet	2021-01-04 12:49:05	Ordered		Resident	Radiology/Intervention		Resident	28	day	q7days
Divorced	Female	White	Not Hispanic, Latino, or Spanish Origin	2019-12-23 13:37:31	Clinic Off Campus	71				Family Community Medicine	risedronate	Actonel 150 mg oral tablet	2019-12-23 15:19:38	DISCONTINUED		Physician - Family Med	Family Medicine		Physician - Family Med			q4weeks
Married	Female	White	Not Hispanic, Latino, or Spanish Origin	2016-09-28 14:15:41	Clinic	64				Rheumatology	alendronate	alendronate 35 mg oral tablet	2016-09-30 12:48:07	DISCONTINUED		Physician - Rheumatology	Rheumatology		Physician - Rheumatology			q7days
Married	Female	White	Not Hispanic, Latino, or Spanish Origin	2016-07-22 07:56:23	Clinic	53				Sleep Medicine	alendronate	alendronate 70 mg oral tablet	2018-01-10 08:57:39	DISCONTINUED		Physician - Endocrinology	Endocrinology		Physician - Endocrinology
Married	Female	White	Not Hispanic, Latino, or Spanish Origin	2016-07-22 07:56:23	Clinic	53				Sleep Medicine	alendronate	Fosamax 70 mg oral tablet	2016-09-29 11:20:49	DISCONTINUED		Physician - Endocrinology	Endocrinology		Physician - Endocrinology	90	day	q7days
Married	Female	Two or More Races	Multiple	2017-11-06 13:48:09	Clinic	40				Orthopaedic Surgery	abaloparatide	Tymlos 80 mcg/0.04 mL subcutaneous solution	2017-11-06 14:42:49	DISCONTINUED		Physician - Orthopaedic Surg	Orthopaedic Surgery		Physician - Orthopaedic Surg			Daily
Married	Female	Two or More Races	Multiple	2017-11-06 13:48:09	Clinic	40				Orthopaedic Surgery	denosumab	Prolia 60 mg/mL subcutaneous solution	2018-10-23 16:23:26	Deleted		Nurse Pract - Orthopaedic Surg	Orthopaedic Surgery		Nurse Pract - Orthopaedic Surg
Single	Male	White	Not Hispanic, Latino, or Spanish Origin	2018-06-06 15:20:05	Clinic On Campus	49				Orthopaedic Surgery	denosumab	Prolia 60 mg/mL subcutaneous solution	2018-06-06 15:48:23	DISCONTINUED		Nurse Pract - Orthopaedic Surg	Orthopaedic Surgery		Nurse Pract - Orthopaedic Surg
Single	Male	White	Not Hispanic, Latino, or Spanish Origin	2017-03-22 15:14:14	Clinic	47				Orthopaedic Surgery	denosumab	Prolia 60 mg/mL subcutaneous solution	2017-03-22 16:18:23	DISCONTINUED		Nurse Pract - Orthopaedic Surg	Orthopaedic Surgery		Nurse Pract - Orthopaedic Surg
Single	Male	White	Not Hispanic, Latino, or Spanish Origin	2017-04-27 14:36:00	Clinic	48				Orthopaedic Surgery	denosumab	Prolia 60 mg/mL subcutaneous solution	2017-04-27 16:01:23	DISCONTINUED		Nurse Pract - Orthopaedic Surg	Orthopaedic Surgery		Nurse Pract - Orthopaedic Surg
Single	Male	White	Not Hispanic, Latino, or Spanish Origin	2017-12-01 10:06:55	Clinic	48				Orthopaedic Surgery	denosumab	Prolia 60 mg/mL subcutaneous solution	2017-12-01 08:23:48	DISCONTINUED		Nurse Pract - Orthopaedic Surg	Orthopaedic Surgery		Nurse Pract - Orthopaedic Surg
Married	Female	White	Not Hispanic, Latino, or Spanish Origin	2017-05-15 15:14:21	Clinic	70				Family Community Medicine	alendronate	alendronate 70 mg oral tablet	2017-07-06 12:16:18	Completed		Physician	Family Medicine		Physician			q7days
Married	Female	White	Not Hispanic, Latino, or Spanish Origin	2017-05-15 15:14:21	Clinic	70				Family Community Medicine	alendronate	alendronate 70 mg oral tablet	2018-06-09 08:43:35	DISCONTINUED		Physician	Family Medicine		Physician
Single	Male	White	Not Hispanic, Latino, or Spanish Origin	2016-07-28 12:46:40	Clinic	52				Rheumatology	alendronate	alendronate 35 mg oral tablet	2016-07-28 13:37:31	DISCONTINUED		Physician - Rheumatology	Rheumatology		Physician - Rheumatology	28	day	q7days
Single	Male	White	Not Hispanic, Latino, or Spanish Origin	2016-11-11 09:50:25	Clinic	52				Rheumatology	alendronate	alendronate 35 mg oral tablet	2016-11-11 11:27:13	Completed		Physician - Rheumatology	Rheumatology		Physician - Rheumatology	28	day	q7days
Single	Male	White	Not Hispanic, Latino, or Spanish Origin	2017-02-10 11:56:41	Clinic	52				Rheumatology	alendronate	alendronate 35 mg oral tablet	2017-02-10 12:47:36	DISCONTINUED		Physician - Rheumatology	Rheumatology		Physician - Rheumatology	28	day	q7days
Married	Female	White	Not Hispanic, Latino, or Spanish Origin	2016-10-13 09:20:20	Clinic	63				Radiology	alendronate	Fosamax 70 mg oral tablet	2016-10-21 12:27:51	DISCONTINUED		Physician - Family Med	Family Medicine		Physician - Family Med	84	day	q7days
Widowed	Female	White	Not Hispanic, Latino, or Spanish Origin	2017-02-06 10:39:00	Clinic	79				Family Community Medicine	ibandronate	Boniva 150 mg oral tablet	2017-02-06 11:24:21	Completed		Physician - Family Med	Family Medicine		Physician - Family Med	90	day	qmonth (30 days)
Widowed	Female	White	Not Hispanic, Latino, or Spanish Origin	2018-03-13 11:11:28	Clinic	80				Family Community Medicine	ibandronate	ibandronate 150 mg oral tablet	2018-03-13 12:24:04	DISCONTINUED		Physician - Family Med	Family Medicine		Physician - Family Med
Unknown	Male	White	Not Hispanic, Latino, or Spanish Origin	2021-01-26 06:43:53	Clinic Off Campus	45	182.88			Orthopaedic Surgery	teriparatide	Forteo Pen 600 mcg/2.4 mL SQ solution	2021-01-26 15:48:40	DISCONTINUED		Nurse Pract - Orthopaedic Surg	Orthopaedic Surgery		Nurse Pract - Orthopaedic Surg			Daily
Divorced	Female	White	Not Hispanic, Latino, or Spanish Origin	2018-09-13 14:24:42	Clinic On Campus	68				Radiology	alendronate	alendronate 70 mg oral tablet	2018-09-14 14:01:19	Completed		Physician - Family Med	Family Medicine		Physician - Family Med			q7days
Divorced	Female	White	Not Hispanic, Latino, or Spanish Origin	2018-09-13 14:24:42	Clinic On Campus	68				Radiology	alendronate	alendronate 70 mg oral tablet	2019-09-09 17:56:10	Completed		Physician - Family Med	Family Medicine		Physician - Family Med
Divorced	Female	White	Not Hispanic, Latino, or Spanish Origin	2018-09-13 14:24:42	Clinic On Campus	68	166.5			Radiology	alendronate	alendronate 70 mg oral tablet	2020-08-11 09:19:41	Ordered		Physician - Family Med	Family Medicine		Physician - Family Med
Widowed	Female	White	Not Hispanic, Latino, or Spanish Origin	2019-04-11 14:21:37	Clinic On Campus	88				Orthopaedic Surgery	denosumab	Prolia 60 mg/mL subcutaneous solution	2019-04-11 14:54:31	DISCONTINUED		Physician - Orthopaedic Surg	Orthopaedic Surgery		Physician - Orthopaedic Surg
Widowed	Female	White	Not Hispanic, Latino, or Spanish Origin	2021-01-21 11:08:00	Clinic On Campus	90				Orthopaedic Surgery	denosumab	Prolia 60 mg/mL subcutaneous solution	2021-01-21 11:39:41	Ordered		Physician - Orthopaedic Surg	Orthopaedic Surgery		Physician - Orthopaedic Surg
Married	Female	White	Not Hispanic, Latino, or Spanish Origin	2019-10-04 08:49:00	Clinic	59	153.7			Family Community Medicine	alendronate	alendronate 70 mg oral tablet	2020-11-30 08:39:13	Ordered		Physician Assistant	Family Medicine		Physician Assistant
Married	Female	White	Not Hispanic, Latino, or Spanish Origin	2019-10-04 08:49:00	Clinic	59				Family Community Medicine	alendronate	Fosamax 70 mg oral tablet	2019-10-28 13:49:58	Completed		Physician Assistant	Family Medicine		Physician Assistant	28	day	q7days
Married	Female	White	Not Hispanic, Latino, or Spanish Origin	2017-03-08 09:33:59	Clinic	70				Orthopaedic Surgery	denosumab	Prolia 60 mg/mL subcutaneous solution	2017-03-08 13:23:21	DISCONTINUED		Nurse Pract - Orthopaedic Surg	Orthopaedic Surgery		Nurse Pract - Orthopaedic Surg
Married	Female	White	Not Hispanic, Latino, or Spanish Origin	2017-09-14 09:02:30	Clinic	71				Orthopaedic Surgery	denosumab	Prolia 60 mg/mL subcutaneous solution	2017-09-14 09:42:49	Ordered		Nurse Pract - Orthopaedic Surg	Orthopaedic Surgery		Nurse Pract - Orthopaedic Surg
Widowed	Female	White	Not Hispanic, Latino, or Spanish Origin	2019-09-17 10:33:16	Clinic On Campus	76				Internal Medicine	raloxifene	raloxifene 60 mg oral tablet	2019-09-17 11:37:01	Completed		Physician - Internal Med	Internal Medicine		Physician - Internal Med
Widowed	Female	White	Not Hispanic, Latino, or Spanish Origin	2018-10-23 10:34:56	Clinic On Campus	75				Internal Medicine	raloxifene	raloxifene 60 mg oral tablet	2018-10-23 11:18:02	Completed		Physician - Internal Med	Internal Medicine		Physician - Internal Med
Widowed	Female	White	Not Hispanic, Latino, or Spanish Origin	2016-04-26 08:08:58	Clinic	73				Internal Medicine	raloxifene	raloxifene 60 mg oral tablet	2016-04-26 10:13:44	Completed		Physician - Internal Med	Internal Medicine		Physician - Internal Med			Daily
Widowed	Female	White	Not Hispanic, Latino, or Spanish Origin	2017-04-25 09:41:26	Clinic	74				Internal Medicine	raloxifene	raloxifene 60 mg oral tablet	2017-04-25 10:23:42	Completed		Physician - Internal Med	Internal Medicine		Physician - Internal Med			Daily
Widowed	Female	White	Not Hispanic, Latino, or Spanish Origin	2017-04-25 09:41:26	Clinic	74				Internal Medicine	raloxifene	raloxifene 60 mg oral tablet	2018-04-30 15:13:06	Completed		Physician - Internal Med	Internal Medicine		Physician - Internal Med
Widowed	Female	White	Not Hispanic, Latino, or Spanish Origin	2018-05-01 12:53:14	PreClinic	75				Internal Medicine	raloxifene	raloxifene 60 mg oral tablet	2018-06-18 17:19:51	Completed		Physician - Internal Med	Internal Medicine		Physician - Internal Med
Widowed	Female	White	Not Hispanic, Latino, or Spanish Origin	2020-09-22 07:44:02	Clinic On Campus	77	154	65.9		Internal Medicine	raloxifene	raloxifene 60 mg oral tablet	2020-09-22 12:01:46	Ordered		Physician - Internal Med	Internal Medicine		Physician - Internal Med
Widowed	Female	White	Not Hispanic, Latino, or Spanish Origin	2019-09-29 12:22:40	Clinic	80				Family Community Medicine	raloxifene	Evista 60 mg oral tablet	2019-10-03 09:57:21	Completed		Physician - Family Med	Family Medicine		Physician - Family Med			Daily
Widowed	Female	White	Not Hispanic, Latino, or Spanish Origin	2019-11-26 16:23:40	Clinic	80				Family Community Medicine	raloxifene	Evista 60 mg oral tablet	2019-12-02 15:29:54	Completed		Physician - Family Med	Family Medicine		Physician - Family Med			Daily
Widowed	Female	White	Not Hispanic, Latino, or Spanish Origin	2019-12-30 12:25:46	Clinic	80				Orthopaedic Surgery	raloxifene	Evista 60 mg oral tablet	2019-12-23 11:22:17	Ordered		Physician - Family Med	Family Medicine		Physician - Family Med			Daily
Married	Female	Other Race	Hispanic, Latino, or Spanish Origin	2018-08-14 08:58:22	Clinic Off Campus	76				Family Community Medicine	raloxifene	raloxifene 60 mg oral tablet	2018-08-28 09:25:00	DISCONTINUED		Physician - Family Med	Family Medicine		Physician - Family Med
Married	Female	Other Race	Hispanic, Latino, or Spanish Origin	2019-02-19 09:31:05	Clinic Off Campus	77				Family Community Medicine	raloxifene	raloxifene 60 mg oral tablet	2019-02-19 09:54:01	Completed		Physician - Family Med	Family Medicine		Physician - Family Med
Married	Female	Other Race	Hispanic, Latino, or Spanish Origin	2017-03-07 09:14:29	Clinic	75				Family Community Medicine	raloxifene	Evista 60 mg oral tablet	2017-03-27 11:09:51	Completed		Physician - Family Med	Family Medicine		Physician - Family Med	90	day	Daily
Married	Female	Other Race	Hispanic, Latino, or Spanish Origin	2017-03-07 09:14:29	Clinic	75				Family Community Medicine	raloxifene	Evista 60 mg oral tablet	2017-08-21 08:19:34	Completed		Physician - Family Med	Family Medicine		Physician - Family Med	90	day	Daily
Married	Female	Other Race	Hispanic, Latino, or Spanish Origin	2018-02-15 12:54:00	Clinic	76				Family Community Medicine	raloxifene	Evista 60 mg oral tablet	2018-06-06 08:21:37	Completed		Physician - Family Med	Family Medicine		Physician - Family Med	90	day	Daily
Married	Female	Other Race	Hispanic, Latino, or Spanish Origin	2020-01-14 09:58:26	Clinic Off Campus	78				Family Community Medicine	raloxifene	raloxifene 60 mg oral tablet	2020-03-02 08:03:37	DISCONTINUED		Physician - Family Med	Family Medicine		Physician - Family Med
Divorced	Female	White	Not Hispanic, Latino, or Spanish Origin	2020-09-24 12:15:46	Clinic On Campus	70				Orthopaedic Surgery	romosozumab	Evenity 105 mg/1.17 mL subcutaneous solution	2020-10-01 12:10:24	Ordered		Physician - Orthopaedic Surg	Orthopaedic Surgery		Physician - Orthopaedic Surg			qmonth (30 days)
Widowed	Female	White	Not Hispanic, Latino, or Spanish Origin	2016-11-03 13:59:43	Clinic	61				Orthopaedic Surgery	denosumab	Prolia 60 mg/mL subcutaneous solution	2016-11-04 08:18:52	Ordered		Nurse Pract - Orthopaedic Surg	Orthopaedic Surgery		Nurse Pract - Orthopaedic Surg
Divorced	Female	Black or African American	Not Hispanic, Latino, or Spanish Origin	2019-09-16 10:16:33	Clinic Off Campus	65				Family Community Medicine	alendronate	alendronate 70 mg oral tablet	2019-09-16 11:30:27	Completed		Physician - Family Med	Family Medicine		Physician - Family Med	28	day	q7days
Divorced	Female	Black or African American	Not Hispanic, Latino, or Spanish Origin	2019-09-16 10:16:33	Clinic Off Campus	65				Family Community Medicine	alendronate	alendronate 70 mg oral tablet	2019-12-30 08:07:19	DISCONTINUED		Physician - Family Med	Family Medicine		Physician Assistant - Family Med
Divorced	Female	Black or African American	Not Hispanic, Latino, or Spanish Origin	2020-02-10 08:27:35	Clinic Off Campus	65				Family Community Medicine	alendronate	alendronate 70 mg oral tablet	2020-02-10 08:48:03	Completed		Physician - Family Med	Family Medicine		Physician - Family Med
Divorced	Female	Black or African American	Not Hispanic, Latino, or Spanish Origin	2020-02-10 08:27:35	Clinic Off Campus	65				Family Community Medicine	alendronate	alendronate 70 mg oral tablet	2020-04-06 10:34:40	DISCONTINUED		Physician - Family Med	Family Medicine		Physician - Family Med
Divorced	Female	Black or African American	Not Hispanic, Latino, or Spanish Origin	2020-03-20 16:17:55	Clinic On Campus	65				Laboratory	alendronate	alendronate 70 mg oral tablet	2020-04-20 10:59:43	Ordered		Physician - Family Med	Family Medicine		Physician - Family Med
Married	Female	White	Not Hispanic, Latino, or Spanish Origin	2019-05-09 10:16:05	Clinic Off Campus	82				Family Community Medicine	raloxifene	raloxifene 60 mg oral tablet	2019-05-09 11:45:25	DISCONTINUED		Physician - Family Med	Family Medicine		Physician - Family Med	90	day	Daily
Married	Female	White	Not Hispanic, Latino, or Spanish Origin	2016-04-18 10:22:26	Clinic	79				Family Community Medicine	raloxifene	raloxifene 60 mg oral tablet	2016-07-06 13:10:16	Completed		Physician - Family Med	Family Medicine		Physician - Family Med
Married	Female	White	Not Hispanic, Latino, or Spanish Origin	2017-04-18 09:15:30	Clinic	80				Family Community Medicine	raloxifene	raloxifene 60 mg oral tablet	2017-07-14 17:21:01	Completed		Physician - Family Med	Family Medicine		Physician - Family Med
Married	Female	White	Not Hispanic, Latino, or Spanish Origin	2018-03-27 10:49:28	Clinic	81				Family Community Medicine	raloxifene	raloxifene 60 mg oral tablet	2018-06-04 08:32:19	Completed		Physician - Family Med	Family Medicine		Physician - Family Med
Married	Female	White	Not Hispanic, Latino, or Spanish Origin	2020-09-10 08:07:52	Clinic Off Campus	83				Family Community Medicine	raloxifene	raloxifene 60 mg oral tablet	2020-09-10 09:03:23	DISCONTINUED		Physician - Family Med	Family Medicine		Physician - Family Med
Married	Female	White	Not Hispanic, Latino, or Spanish Origin	2018-04-25 15:33:00	Clinic	78				Family Community Medicine	alendronate	Fosamax 70 mg oral tablet	2018-04-25 16:51:39	Ordered		Physician - Family Med	Family Medicine		Physician - Family Med	28	day	q7days
Married	Female	White	Not Hispanic, Latino, or Spanish Origin	2018-05-09 08:53:30	Clinic	71				Radiology	alendronate	alendronate 35 mg oral tablet	2018-05-11 14:47:35	Completed		Physician - Family Med	Family Medicine		Physician - Family Med			q7days
Married	Female	White	Not Hispanic, Latino, or Spanish Origin	2018-05-09 08:53:30	Clinic	71				Radiology	alendronate	alendronate 35 mg oral tablet	2019-04-26 15:13:16	Completed		Physician - Family Med	Family Medicine		Physician - Family Med
Married	Female	White	Not Hispanic, Latino, or Spanish Origin	2018-05-09 08:53:30	Clinic	71				Radiology	alendronate	alendronate 35 mg oral tablet	2020-04-06 12:52:33	Completed		Physician - Family Med	Family Medicine		Physician - Family Med
Single	Female	White	Not Hispanic, Latino, or Spanish Origin	2016-09-27 14:24:24	Clinic	56				Orthopaedic Surgery	denosumab	Prolia 60 mg/mL subcutaneous solution	2016-09-27 15:07:58	DISCONTINUED		Nurse Pract - Orthopaedic Surg	Orthopaedic Surgery		Nurse Pract - Orthopaedic Surg
Single	Female	White	Not Hispanic, Latino, or Spanish Origin	2016-12-20 10:57:10	Clinic	56				Orthopaedic Surgery	denosumab	Prolia 60 mg/mL subcutaneous solution	2016-12-21 17:03:32	DISCONTINUED		Nurse Pract - Orthopaedic Surg	Orthopaedic Surgery		Nurse Pract - Orthopaedic Surg
Single	Female	White	Not Hispanic, Latino, or Spanish Origin	2017-06-20 10:55:16	Clinic	56				Orthopaedic Surgery	denosumab	Prolia 60 mg/mL subcutaneous solution	2017-06-20 12:04:48	DISCONTINUED		Nurse Pract - Orthopaedic Surg	Orthopaedic Surgery		Nurse Pract - Orthopaedic Surg
Married	Female	White	Not Hispanic, Latino, or Spanish Origin	2017-09-08 10:14:13	Clinic	58				Endocrinology	risedronate	Actonel 150 mg oral tablet	2017-10-25 15:24:36	Completed		Physician - Endocrinology	Endocrinology		Physician - Endocrinology			q4weeks
Married	Female	White	Not Hispanic, Latino, or Spanish Origin	2020-08-07 09:43:58	Clinic On Campus	73	140	51.2		Radiology	alendronate	alendronate 70 mg oral tablet	2020-08-09 10:51:41	Ordered		Physician - Family Med	Family Medicine		Physician - Family Med			q7days
Married	Male	White	Not Hispanic, Latino, or Spanish Origin	2016-12-23 08:45:00	Clinic	89				Family Community Medicine	alendronate	alendronate 70 mg oral tablet	2017-01-26 14:01:31	Ordered		Nurse Pract - Family Med	Family Medicine		Nurse Pract - Family Med			q7days
Married	Male	White	Not Hispanic, Latino, or Spanish Origin	2017-03-20 13:51:40	Clinic	89				Family Community Medicine	alendronate	alendronate 70 mg oral tablet	2017-07-31 13:20:34	Ordered		Nurse Pract - Family Med	Family Medicine		Physician - Family Med
Married	Female	White	Not Hispanic, Latino, or Spanish Origin	2016-07-11 11:53:06	Clinic	61				Family Community Medicine	alendronate	alendronate 70 mg oral tablet	2016-07-11 12:24:58	DISCONTINUED		Physician - Family Med	Family Medicine		Physician - Family Med	28	day	q7days
Married	Female	White	Not Hispanic, Latino, or Spanish Origin	2019-02-22 09:16:44	Clinic On Campus	64				Orthopaedic Surgery	denosumab	Prolia 60 mg/mL subcutaneous solution	2019-02-22 10:08:21	Ordered		Nurse Pract - Orthopaedic Surg	Orthopaedic Surgery		Nurse Pract - Orthopaedic Surg
Widowed	Female	White	Not Hispanic, Latino, or Spanish Origin	2020-07-28 11:19:36	Inpatient	73				Internal Medicine	alendronate	Fosamax 70 mg oral tablet	2020-08-04 13:20:24	DISCONTINUED		Resident	Internal Medicine		Resident	28	day	q7days
Single	Male	Black or African American	Not Hispanic, Latino, or Spanish Origin	2020-07-14 14:53:21	Clinic On Campus	59	165.4	61.7		Radiology	alendronate	Fosamax 70 mg oral tablet	2020-07-22 16:32:09	Ordered		Physician - Family Med	Family Medicine		Physician - Family Med	12	weeks	q7days
Divorced	Female	Other Race	Hispanic, Latino, or Spanish Origin	2019-01-21 13:11:35	Clinic Off Campus	57				Rheumatology	alendronate	alendronate 70 mg oral tablet	2019-05-13 09:47:00	Completed		Physician - Rheumatology	Rheumatology		Physician - Rheumatology
Divorced	Female	Other Race	Hispanic, Latino, or Spanish Origin	2019-01-21 13:11:35	Clinic Off Campus	57				Rheumatology	alendronate	alendronate 70 mg oral tablet	2019-08-30 07:28:24	Completed		Physician - Rheumatology	Rheumatology		Physician - Rheumatology
Divorced	Female	Other Race	Hispanic, Latino, or Spanish Origin	2019-01-21 13:11:35	Clinic Off Campus	57				Rheumatology	alendronate	Fosamax 70 mg oral tablet	2019-01-21 15:01:43	Completed		Physician - Rheumatology	Rheumatology		Physician - Rheumatology			q7days
Divorced	Female	Other Race	Hispanic, Latino, or Spanish Origin	2018-10-23 11:54:41	PreOutpatient Hospital	57				Radiology	alendronate	alendronate 70 mg oral tablet	2019-11-05 13:25:36	Completed		Physician - Rheumatology	Rheumatology		Physician - Rheumatology
Divorced	Female	Other Race	Hispanic, Latino, or Spanish Origin	2019-11-01 12:53:31	Clinic On Campus	58				Gastroenterology	alendronate	alendronate 70 mg oral tablet	2019-11-05 14:56:32	Completed		Physician - Rheumatology	Rheumatology		Physician - Rheumatology
Divorced	Female	Other Race	Hispanic, Latino, or Spanish Origin	2020-02-04 13:01:47	Clinic On Campus	58				Laboratory	alendronate	alendronate 70 mg oral tablet	2020-02-13 12:30:03	Completed		Physician - Rheumatology	Rheumatology		Physician - Rheumatology
Divorced	Female	Other Race	Hispanic, Latino, or Spanish Origin	2020-02-04 13:01:47	Clinic On Campus	58	164.8	98.9		Laboratory	alendronate	alendronate 70 mg oral tablet	2020-07-21 12:19:03	Completed		Physician - Rheumatology	Rheumatology		Physician - Rheumatology
Divorced	Female	Other Race	Hispanic, Latino, or Spanish Origin	2020-02-04 13:01:47	Clinic On Campus	58	163.5	102.9		Laboratory	alendronate	alendronate 70 mg oral tablet	2021-01-04 11:14:32	Ordered		Physician - Rheumatology	Rheumatology		Physician - Rheumatology
Widowed	Female	White	Not Hispanic, Latino, or Spanish Origin	2018-08-20 08:57:45	Clinic Off Campus	82				Rheumatology	denosumab	Prolia 60 mg/mL subcutaneous solution	2018-08-21 09:40:15	Ordered		Physician - Rheumatology	Rheumatology		Physician - Rheumatology
Widowed	Female	White	Not Hispanic, Latino, or Spanish Origin	2017-08-17 08:10:00	Clinic	81				Rheumatology	denosumab	Prolia 60 mg/mL subcutaneous solution	2017-08-17 10:45:32	DISCONTINUED		Physician - Rheumatology	Rheumatology		Physician - Rheumatology
Married	Female	White	Not Hispanic, Latino, or Spanish Origin	2019-07-26 11:31:09	Clinic Off Campus	75				Family Community Medicine	alendronate	alendronate 70 mg oral tablet	2019-07-26 12:38:41	Ordered		Physician - Family Med	Family Medicine		Physician - Family Med			q7days
Divorced	Female	White	Not Hispanic, Latino, or Spanish Origin	2020-11-03 08:18:01	Clinic On Campus	72	165.5			Internal Medicine	alendronate	alendronate 70 mg oral tablet	2021-01-12 18:06:26	Ordered		Physician	Internal Medicine		Physician	84	day	q7days
Married	Male	White	Not Hispanic, Latino, or Spanish Origin	2018-06-28 10:54:42	Clinic Off Campus	79				Anticoagulation Clinic	alendronate	alendronate 70 mg oral tablet	2018-07-16 17:25:37	Completed		Physician - Family Med	Family Medicine		Physician - Family Med
Married	Male	White	Not Hispanic, Latino, or Spanish Origin	2018-06-28 10:54:42	Clinic Off Campus	79				Anticoagulation Clinic	alendronate	alendronate 70 mg oral tablet	2019-04-29 11:11:19	Completed		Physician - Family Med	Family Medicine		Physician - Family Med
Married	Male	White	Not Hispanic, Latino, or Spanish Origin	2018-06-28 10:54:42	Clinic Off Campus	79				Anticoagulation Clinic	alendronate	alendronate 70 mg oral tablet	2020-01-20 12:38:07	DISCONTINUED		Physician - Family Med	Family Medicine		Physician - Family Med
Married	Male	White	Not Hispanic, Latino, or Spanish Origin	2016-10-06 08:02:44	Clinic	78				Family Community Medicine	alendronate	alendronate 70 mg oral tablet	2017-09-11 18:41:18	Completed		Physician - Family Med	Family Medicine		Physician - Family Med
Married	Male	White	Not Hispanic, Latino, or Spanish Origin	2016-10-06 08:02:44	Clinic	78				Family Community Medicine	alendronate	Fosamax 70 mg oral tablet	2016-10-06 08:44:13	Completed		Physician - Family Med	Family Medicine		Physician - Family Med	28	day	q7days
Widowed	Female	White	Not Hispanic, Latino, or Spanish Origin	2017-02-06 15:25:47	Clinic	66				Family Community Medicine	alendronate	Fosamax 70 mg oral tablet	2017-02-22 13:12:04	DISCONTINUED		Physician - Family Med	Family Medicine		Physician - Family Med			q7days
Widowed	Female	White	Not Hispanic, Latino, or Spanish Origin	2017-04-24 14:24:00	Clinic	66				Family Community Medicine	risedronate	Actonel 35 mg oral tablet	2017-07-31 11:34:29	DISCONTINUED		Physician - Family Med	Family Medicine		Physician - Family Med			q7days
Divorced	Female	White	Not Hispanic, Latino, or Spanish Origin	2016-05-11 08:36:00	Clinic	74				Laboratory	raloxifene	Evista 60 mg oral tablet	2016-07-28 00:03:36	Completed		Physician - Family Med	Family Medicine		Physician - Family Med			Daily
Divorced	Female	White	Not Hispanic, Latino, or Spanish Origin	2017-01-09 14:52:12	Clinic	74				Dermatology	raloxifene	Evista 60 mg oral tablet	2017-01-20 16:46:26	Completed		Physician - Family Med	Family Medicine		Physician - Family Med			Daily
Divorced	Female	White	Not Hispanic, Latino, or Spanish Origin	2017-04-12 13:27:28	Clinic	75				Dermatology	raloxifene	Evista 60 mg oral tablet	2017-07-24 19:54:17	DISCONTINUED		Physician - Family Med	Family Medicine		Physician - Family Med			Daily
Single	Male	Two or More Races	Hispanic, Latino, or Spanish Origin	2018-06-22 11:43:05	Clinic On Campus	24				Ped Rheumatology	alendronate	alendronate 70 mg oral tablet	2018-06-22 13:26:10	Ordered		Physician - Ped Rheumatology	Ped Rheumatology		Physician - Ped Rheumatology
Single	Male	Two or More Races	Hispanic, Latino, or Spanish Origin	2016-05-13 11:10:51	Clinic	22				Ped Rheumatology	alendronate	alendronate 70 mg oral tablet	2016-05-13 11:56:51	Completed		Physician - Ped Rheumatology	Ped Rheumatology		Physician - Ped Rheumatology			q7days
Single	Male	Two or More Races	Hispanic, Latino, or Spanish Origin	2016-05-13 11:10:51	Clinic	22				Ped Rheumatology	alendronate	alendronate 70 mg oral tablet	2016-11-30 17:57:16	Completed		Physician - Ped Rheumatology	Ped Rheumatology		Physician - Ped Rheumatology
Single	Male	Two or More Races	Hispanic, Latino, or Spanish Origin	2016-05-13 11:10:51	Clinic	22				Ped Rheumatology	alendronate	alendronate 70 mg oral tablet	2017-06-26 16:38:44	Completed		Physician - Ped Rheumatology	Ped Rheumatology		Physician - Ped Rheumatology
Single	Male	Two or More Races	Hispanic, Latino, or Spanish Origin	2016-05-13 11:10:51	Clinic	22				Ped Rheumatology	alendronate	alendronate 70 mg oral tablet	2018-01-26 08:49:24	Completed		Physician - Ped Rheumatology	Ped Rheumatology		Physician - Ped Rheumatology
Single	Male	Two or More Races	Hispanic, Latino, or Spanish Origin	2016-09-16 11:02:46	Clinic	22				Ped Rheumatology	alendronate	alendronate 70 mg oral tablet	2016-09-16 12:46:56	Completed		Physician - Ped Rheumatology	Ped Rheumatology		Physician - Ped Rheumatology			q7days
Single	Male	White	Not Hispanic, Latino, or Spanish Origin	2017-07-05 12:43:54	Clinic	52				Orthopaedic Surgery	denosumab	Prolia 60 mg/mL subcutaneous solution	2017-07-05 13:19:46	DISCONTINUED		Nurse Pract - Orthopaedic Surg	Orthopaedic Surgery		Nurse Pract - Orthopaedic Surg
Single	Male	White	Not Hispanic, Latino, or Spanish Origin	2017-12-27 14:34:48	Clinic	53				Orthopaedic Surgery	denosumab	Prolia 60 mg/mL subcutaneous solution	2017-12-27 16:29:28	Ordered		Nurse Pract - Orthopaedic Surg	Orthopaedic Surgery		Nurse Pract - Orthopaedic Surg
Married	Female	White	Not Hispanic, Latino, or Spanish Origin	2016-09-12 07:49:00	Clinic	80				Family Community Medicine	alendronate	alendronate 70 mg oral tablet	2016-09-12 09:22:41	Completed		Physician - Family Med	Family Medicine		Physician - Family Med	28	day	q7days
Married	Female	White	Not Hispanic, Latino, or Spanish Origin	2016-09-12 07:49:00	Clinic	80				Family Community Medicine	alendronate	alendronate 70 mg oral tablet	2017-07-11 12:50:15	Completed		Physician - Family Med	Family Medicine		Physician - Family Med
Married	Female	White	Not Hispanic, Latino, or Spanish Origin	2016-09-12 07:49:00	Clinic	80				Family Community Medicine	alendronate	alendronate 70 mg oral tablet	2018-03-19 11:13:26	Completed		Physician - Family Med	Family Medicine		Physician Assistant - Family Med
Married	Female	White	Not Hispanic, Latino, or Spanish Origin	2016-09-12 07:49:00	Clinic	80				Family Community Medicine	alendronate	alendronate 70 mg oral tablet	2018-06-26 11:49:44	Completed		Physician - Family Med	Family Medicine		Physician - Family Med
Married	Female	White	Not Hispanic, Latino, or Spanish Origin	2016-09-12 07:49:00	Clinic	80				Family Community Medicine	alendronate	alendronate 70 mg oral tablet	2018-12-24 11:10:52	Ordered		Physician - Family Med	Family Medicine		Physician - Family Med
Married	Female	White	Not Hispanic, Latino, or Spanish Origin	2019-10-22 09:48:44	Clinic Off Campus	65				Family Community Medicine	alendronate	Fosamax 70 mg oral tablet	2019-11-15 11:13:10	DISCONTINUED		Physician - Family Med	Family Medicine		Physician - Family Med	28	day	q7days
Divorced	Female	White	Not Hispanic, Latino, or Spanish Origin	2017-05-11 13:14:46	Clinic	65				Orthopaedic Surgery	teriparatide	Forteo 600 mcg/2.4 mL subcutaneous device	2017-05-11 13:38:50	DISCONTINUED		Physician - Orthopaedic Surg	Orthopaedic Surgery		Physician - Orthopaedic Surg			Daily
Divorced	Female	White	Not Hispanic, Latino, or Spanish Origin	2017-05-03 08:43:19	CANC	65				Anesthesiology	teriparatide	Forteo 600 mcg/2.4 mL subcutaneous device	2017-05-19 16:51:02	DISCONTINUED		Nurse Pract - Orthopaedic Surg	Orthopaedic Surgery		Nurse Pract - Orthopaedic Surg			Daily
Divorced	Female	White	Not Hispanic, Latino, or Spanish Origin	2017-05-18 14:50:11	Clinic	65				Family Community Medicine	denosumab	Prolia 60 mg/mL subcutaneous solution	2017-06-01 17:20:17	Completed		Nurse Pract - Orthopaedic Surg	Orthopaedic Surgery		Nurse Pract - Orthopaedic Surg
Divorced	Female	White	Not Hispanic, Latino, or Spanish Origin	2017-06-28 09:07:17	Clinic	65				Orthopaedic Surgery	denosumab	Prolia 60 mg/mL subcutaneous solution	2017-06-28 09:21:24	DISCONTINUED		Nurse Pract - Orthopaedic Surg	Orthopaedic Surgery		Nurse Pract - Orthopaedic Surg
Divorced	Female	White	Not Hispanic, Latino, or Spanish Origin	2018-01-03 14:31:08	Clinic	66				Orthopaedic Surgery	denosumab	Prolia 60 mg/mL subcutaneous solution	2018-01-03 17:11:23	DISCONTINUED		Nurse Pract - Orthopaedic Surg	Orthopaedic Surgery		Nurse Pract - Orthopaedic Surg
Divorced	Female	White	Not Hispanic, Latino, or Spanish Origin	2018-10-09 10:46:46	Clinic Off Campus	35				Orthopaedics	alendronate	Fosamax 70 mg oral tablet	2018-10-09 11:18:28	DISCONTINUED		Nurse Pract - Orthopaedic Surg	Orthopaedic Surgery		Nurse Pract - Orthopaedic Surg			q7days
Divorced	Female	White	Not Hispanic, Latino, or Spanish Origin	2018-10-18 12:21:44	Clinic Off Campus	35				Orthopaedic Surgery	denosumab	Prolia 60 mg/mL subcutaneous solution	2018-10-18 12:50:58	DISCONTINUED		Nurse Pract - Orthopaedic Surg	Orthopaedic Surgery		Nurse Pract - Orthopaedic Surg
Divorced	Female	White	Not Hispanic, Latino, or Spanish Origin	2018-10-18 12:21:44	Clinic Off Campus	35				Orthopaedic Surgery	denosumab	Prolia 60 mg/mL subcutaneous solution	2019-02-21 10:38:12	DISCONTINUED		Nurse Pract - Orthopaedic Surg	Orthopaedic Surgery		Nurse Pract - Orthopaedic Surg
Divorced	Female	White	Not Hispanic, Latino, or Spanish Origin	2017-02-20 14:58:56	Clinic	33				Orthopaedic Surgery	denosumab	Prolia 60 mg/mL subcutaneous solution	2017-02-20 15:15:03	Deleted		Physician - Orthopaedic Surg	Orthopaedic Surgery		Physician - Orthopaedic Surg
Divorced	Female	White	Not Hispanic, Latino, or Spanish Origin	2017-03-22 09:09:20	Clinic	33				Orthopaedic Surgery	denosumab	Prolia 60 mg/mL subcutaneous solution	2017-03-22 16:41:16	Deleted		Nurse Pract - Orthopaedic Surg	Orthopaedic Surgery		Nurse Pract - Orthopaedic Surg
Divorced	Female	White	Not Hispanic, Latino, or Spanish Origin	2017-09-22 10:30:35	Clinic	34				Orthopaedic Surgery	denosumab	Prolia 60 mg/mL subcutaneous solution	2017-09-22 16:39:00	DISCONTINUED		Nurse Pract - Orthopaedic Surg	Orthopaedic Surgery		Nurse Pract - Orthopaedic Surg
Widowed	Female	White	Not Hispanic, Latino, or Spanish Origin	2020-10-27 07:20:20	Clinic Off Campus	77	145	49.2		Rheumatology	alendronate	alendronate 35 mg oral tablet	2020-10-27 17:01:43	DISCONTINUED		Physician - Rheumatology	Rheumatology		Physician - Rheumatology			q2weeks
Widowed	Female	White	Not Hispanic, Latino, or Spanish Origin	2016-12-06 08:26:58	Clinic	73				Rheumatology	alendronate	alendronate 35 mg oral tablet	2016-12-06 10:03:35	DISCONTINUED		Physician - Rheumatology	Rheumatology		Physician - Rheumatology	28	day	q7days
Single	Female	White	Not Hispanic, Latino, or Spanish Origin	2017-05-25 11:01:52	Clinic	88				Family Community Medicine	alendronate	alendronate 70 mg oral tablet	2017-05-25 12:07:53	DISCONTINUED		Physician - Family Med	Family Medicine		Physician - Family Med	28	day	q7days
Married	Female	White	Not Hispanic, Latino, or Spanish Origin	2016-12-07 15:06:09	Clinic	61				Internal Medicine	alendronate	Fosamax 70 mg oral tablet	2016-12-07 16:20:50	DISCONTINUED		Physician - Internal Med	Internal Medicine		Physician - Internal Med			q7days
Married	Female	White	Not Hispanic, Latino, or Spanish Origin	2021-01-27 08:13:30	Clinic	69	164.7			Family Community Medicine	alendronate	Fosamax 70 mg oral tablet	2021-01-27 08:51:28	Ordered		Physician - Family Med	Family Medicine		Physician - Family Med			q7days
Single	Male	White	Not Hispanic, Latino, or Spanish Origin	2020-01-20 12:58:51	Clinic Off Campus	78				Family Community Medicine	alendronate	Fosamax 70 mg oral tablet	2020-01-20 13:46:29	Ordered		Physician - Family Med	Family Medicine		Physician - Family Med	28	day	q7days
Divorced	Female	White	Not Hispanic, Latino, or Spanish Origin	2019-06-18 11:19:56	Clinic On Campus	71				Internal Medicine	alendronate	alendronate 70 mg oral tablet	2019-06-18 11:56:12	Completed		Physician - Internal Med	Internal Medicine		Physician - Internal Med			q7days
Divorced	Female	White	Not Hispanic, Latino, or Spanish Origin	2019-06-18 11:19:56	Clinic On Campus	71				Internal Medicine	alendronate	alendronate 70 mg oral tablet	2020-05-15 13:03:10	Ordered		Physician - Internal Med	Internal Medicine		Physician - Internal Med
Married	Male	White	Not Hispanic, Latino, or Spanish Origin	2016-12-30 12:20:00	Clinic	64				Orthopaedic Surgery	teriparatide	Forteo 600 mcg/2.4 mL subcutaneous device	2016-12-09 15:04:29	DISCONTINUED		Nurse Pract - Orthopaedic Surg	Orthopaedic Surgery		Nurse Pract - Orthopaedic Surg			Daily
Married	Male	White	Not Hispanic, Latino, or Spanish Origin	2017-02-16 02:15:00	Inpatient	64				Internal Medicine	teriparatide	teriparatide 600 mcg/2.4 mL subcutaneous device	2017-02-20 14:33:54	DISCONTINUED		Resident	Internal Medicine		Resident	30	day	Daily
Single	Female	White	Not Hispanic, Latino, or Spanish Origin	2019-10-24 12:25:05	Clinic Off Campus	71				Family Community Medicine	alendronate	alendronate 10 mg oral tablet	2019-10-24 13:17:55	Ordered		Physician - Family Med	Family Medicine		Physician - Family Med	30	day	Daily
Married	Female	White	Not Hispanic, Latino, or Spanish Origin	2020-08-21 14:20:19	Clinic On Campus	65	156			Internal Medicine	alendronate	Fosamax 70 mg oral tablet	2020-08-21 15:20:58	Ordered		Physician Assistant - Internal Med	Internal Medicine		Physician Assistant - Internal Med	84	day	q7days
Divorced	Female	White	Not Hispanic, Latino, or Spanish Origin	2018-09-06 09:51:34	Clinic Off Campus	55				Rheumatology	alendronate	alendronate 70 mg oral tablet	2018-09-10 10:32:22	DISCONTINUED		Physician - Rheumatology	Rheumatology		Physician - Rheumatology	28	day	q7days
Divorced	Female	White	Not Hispanic, Latino, or Spanish Origin	2018-09-06 09:51:34	Clinic Off Campus	55				Rheumatology	risedronate	risedronate 150 mg oral tablet	2018-09-06 10:41:55	DISCONTINUED		Physician - Rheumatology	Rheumatology		Physician - Rheumatology	30	day	q4weeks
Married	Female	White	Not Hispanic, Latino, or Spanish Origin	2017-11-27 13:07:14	Clinic	79				Orthopaedic Surgery	denosumab	Prolia 60 mg/mL subcutaneous solution	2017-11-27 14:00:47	DISCONTINUED		Physician - Orthopaedic Surg	Orthopaedic Surgery		Physician - Orthopaedic Surg
Married	Female	White	Not Hispanic, Latino, or Spanish Origin	2021-01-19 15:48:39	Clinic Off Campus	69	163.6	80.1		Rheumatology	alendronate	alendronate 70 mg oral tablet	2021-01-19 16:49:58	Ordered		Physician - Rheumatology	Rheumatology		Physician - Rheumatology	90	day	q7days
Married	Female	White	Not Hispanic, Latino, or Spanish Origin	2019-01-28 08:02:08	Clinic	69				Family Community Medicine	alendronate	Fosamax 70 mg oral tablet	2019-01-28 08:39:25	DISCONTINUED		Physician - Family Med	Family Medicine		Physician - Family Med			q7days
Married	Male	White	Not Hispanic, Latino, or Spanish Origin	2020-10-29 10:05:35	Clinic Off Campus	84	178	88.7		Family Community Medicine	alendronate	alendronate 70 mg oral tablet	2020-11-02 12:27:54	Ordered		Physician - Family Med	Family Medicine		Physician - Family Med			q7days
Married	Female	White	Not Hispanic, Latino, or Spanish Origin	2018-12-05 07:48:32	Clinic On Campus	55				Endocrinology	alendronate	alendronate 70 mg oral tablet	2020-05-11 15:01:14	Ordered		Physician - Endocrinology	Endocrinology		Physician - Endocrinology
Married	Female	White	Not Hispanic, Latino, or Spanish Origin	2018-12-05 07:48:32	Clinic On Campus	55				Endocrinology	alendronate	Fosamax 70 mg oral tablet	2019-03-12 09:33:24	Completed		Physician - Endocrinology	Endocrinology		Physician - Endocrinology			q7days
Married	Female	White	Not Hispanic, Latino, or Spanish Origin	2017-11-14 09:53:46	Clinic	75				Family Community Medicine	zoledronic acid	Reclast 5 mg/100 mL intravenous solution	2017-11-14 11:11:22	DISCONTINUED		Physician - Family Med	Family Medicine		Physician - Family Med			ONCE
Married	Female	White	Not Hispanic, Latino, or Spanish Origin	2019-02-19 11:00:40	Clinic	77				Family Community Medicine	zoledronic acid	Reclast 5 mg/100 mL intravenous solution	2019-02-19 12:11:58	Ordered		Physician - Family Med	Family Medicine		Physician - Family Med			ONCE
Single	Female	White	Not Hispanic, Latino, or Spanish Origin	2019-12-13 13:50:48	Clinic Off Campus	86				Family Community Medicine	alendronate	Fosamax 70 mg oral tablet	2019-12-13 15:04:34	DISCONTINUED		Physician - Family Med	Family Medicine		Physician - Family Med			q7days
Widowed	Female	White	Not Hispanic, Latino, or Spanish Origin	2017-12-18 08:58:00	Clinic	69				Family Community Medicine	denosumab	Prolia 60 mg/mL subcutaneous solution	2018-01-02 10:22:31	Completed		Physician - Family Med	Family Medicine		Physician - Family Med			q6months
Married	Female	White	Not Hispanic, Latino, or Spanish Origin	2020-03-12 10:32:35	Clinic On Campus	66				Orthopaedic Surgery	abaloparatide	Tymlos Pen 3120 mcg/1.56 mL SQ solution	2020-03-12 11:58:41	DISCONTINUED		Physician - Orthopaedic Surg	Orthopaedic Surgery		Physician - Orthopaedic Surg			Daily
Married	Female	White	Not Hispanic, Latino, or Spanish Origin	2020-04-30 13:25:43	Clinic On Campus	66				Orthopaedic Surgery	romosozumab	Evenity 105 mg/1.17 mL subcutaneous solution	2020-04-30 14:39:52	DISCONTINUED		Physician - Orthopaedic Surg	Orthopaedic Surgery		Physician - Orthopaedic Surg			qmonth (30 days)
Married	Female	White	Not Hispanic, Latino, or Spanish Origin	2020-05-20 10:10:14	Clinic On Campus	66				Orthopaedic Surgery	teriparatide	Forteo Pen 600 mcg/2.4 mL SQ solution	2020-05-20 10:57:32	Ordered		Nurse Pract - Orthopaedic Surg	Orthopaedic Surgery		Nurse Pract - Orthopaedic Surg			Daily
Widowed	Female	White	Not Hispanic, Latino, or Spanish Origin	2017-03-23 11:54:32	Clinic	84				Internal Medicine	ibandronate	Boniva 150 mg oral tablet	2017-04-25 16:19:57	Completed		Physician - Internal Med	Internal Medicine		Physician - Internal Med	90	day	qmonth (30 days)
Widowed	Female	White	Not Hispanic, Latino, or Spanish Origin	2017-03-23 11:54:32	Clinic	84				Internal Medicine	ibandronate	Boniva 150 mg oral tablet	2017-08-11 14:23:00	Completed		Physician - Internal Med	Internal Medicine		Physician - Internal Med	90	day	qmonth (30 days)
Widowed	Female	White	Not Hispanic, Latino, or Spanish Origin	2017-03-23 11:54:32	Clinic	84				Internal Medicine	ibandronate	ibandronate 150 mg oral tablet	2017-12-21 08:14:00	Completed		Physician - Internal Med	Internal Medicine		Physician - Internal Med
Widowed	Female	White	Not Hispanic, Latino, or Spanish Origin	2017-04-06 14:24:10	Clinic	84				Radiology	ibandronate	Boniva 150 mg oral tablet	2017-04-19 17:13:43	Completed		Physician - Internal Med	Internal Medicine		Physician - Internal Med			qmonth (30 days)
Widowed	Female	White	Not Hispanic, Latino, or Spanish Origin	2019-06-07 06:07:26	Clinic On Campus	86				Cardiology	ibandronate	ibandronate 150 mg oral tablet	2019-01-18 11:56:36	Completed		Physician - Internal Med	Internal Medicine		Physician - Internal Med
Widowed	Female	White	Not Hispanic, Latino, or Spanish Origin	2018-08-03 08:27:04	Clinic On Campus	89				Radiology	alendronate	Fosamax 70 mg oral tablet	2018-08-06 08:39:49	Ordered		Physician - Family Med	Family Medicine		Physician - Family Med	84	day	q7days
Married	Female	White	Not Hispanic, Latino, or Spanish Origin	2016-12-21 10:45:04	Clinic	75				Orthopaedic Surgery	denosumab	Prolia 60 mg/mL subcutaneous solution	2016-12-21 16:09:04	DISCONTINUED		Nurse Pract - Orthopaedic Surg	Orthopaedic Surgery		Nurse Pract - Orthopaedic Surg
Married	Female	White	Not Hispanic, Latino, or Spanish Origin	2017-10-11 13:59:02	Clinic	75				Orthopaedic Surgery	denosumab	Prolia 60 mg/mL subcutaneous solution	2017-10-11 14:35:55	Ordered		Nurse Pract - Orthopaedic Surg	Orthopaedic Surgery		Nurse Pract - Orthopaedic Surg
Married	Female	White	Not Hispanic, Latino, or Spanish Origin	2019-02-19 12:08:26	Clinic On Campus	67				Endocrinology	alendronate	Fosamax 70 mg oral tablet	2019-08-13 08:36:55	Completed		Physician - Endocrinology	Endocrinology		Physician - Endocrinology	28	day	q7days
Married	Female	White	Not Hispanic, Latino, or Spanish Origin	2018-09-04 09:08:36	Clinic On Campus	67				Laboratory	alendronate	Fosamax 70 mg oral tablet	2018-09-07 16:35:45	Completed		Physician - Endocrinology	Endocrinology		Physician - Endocrinology	28	day	q7days
Married	Female	White	Not Hispanic, Latino, or Spanish Origin	2020-10-27 07:34:25	Clinic On Campus	69	164	53.4		Endocrinology	alendronate	alendronate 70 mg oral tablet	2020-08-04 12:42:21	Ordered		Physician - Endocrinology	Endocrinology		Physician - Endocrinology
Married	Female	White	Not Hispanic, Latino, or Spanish Origin	2020-08-27 11:32:04	Clinic On Campus	57				Dermatology	alendronate	alendronate 70 mg oral tablet	2020-08-27 12:24:44	Ordered		Resident	Dermatology		Resident	28	day	q7days
Married	Female	White	Not Hispanic, Latino, or Spanish Origin	2019-08-07 08:32:37	Clinic	68				Family Community Medicine	alendronate	Fosamax 70 mg oral tablet	2019-08-07 09:09:37	DISCONTINUED		Physician - Family Med	Family Medicine		Physician - Family Med	28	day	q7days
Married	Female	White	Not Hispanic, Latino, or Spanish Origin	2017-01-13 11:10:35	Clinic	64				Orthopaedic Surgery	denosumab	Prolia 60 mg/mL subcutaneous solution	2017-01-13 13:13:00	DISCONTINUED		Nurse Pract - Orthopaedic Surg	Orthopaedic Surgery		Nurse Pract - Orthopaedic Surg
Married	Female	White	Not Hispanic, Latino, or Spanish Origin	2017-05-24 13:37:02	Clinic	65				Orthopaedic Surgery	denosumab	Prolia 60 mg/mL subcutaneous solution	2017-06-13 16:43:16	DISCONTINUED		Nurse Pract - Orthopaedic Surg	Orthopaedic Surgery		Nurse Pract - Orthopaedic Surg
Married	Female	White	Not Hispanic, Latino, or Spanish Origin	2017-07-26 13:39:22	Clinic	65				Orthopaedic Surgery	denosumab	Prolia 60 mg/mL subcutaneous solution	2017-07-26 16:06:21	DISCONTINUED		Nurse Pract - Orthopaedic Surg	Orthopaedic Surgery		Nurse Pract - Orthopaedic Surg
Married	Female	White	Not Hispanic, Latino, or Spanish Origin	2018-01-31 14:02:18	Clinic	65				Orthopaedic Surgery	denosumab	Prolia 60 mg/mL subcutaneous solution	2018-01-31 11:25:33	Ordered		Nurse Pract - Orthopaedic Surg	Orthopaedic Surgery		Nurse Pract - Orthopaedic Surg
Widowed	Female	White	Not Hispanic, Latino, or Spanish Origin	2018-07-03 09:19:10	Clinic Off Campus	86				Family Community Medicine	alendronate	alendronate 70 mg oral tablet	2018-08-20 11:47:45	Completed		Physician - Family Med	Family Medicine		Physician - Family Med
Widowed	Female	White	Not Hispanic, Latino, or Spanish Origin	2018-07-03 09:19:10	Clinic Off Campus	86				Family Community Medicine	alendronate	alendronate 70 mg oral tablet	2019-02-04 21:38:28	Completed		Physician - Family Med	Family Medicine		Physician - Family Med
Widowed	Female	White	Not Hispanic, Latino, or Spanish Origin	2018-07-03 09:19:10	Clinic Off Campus	86				Family Community Medicine	alendronate	alendronate 70 mg oral tablet	2019-07-25 07:38:19	Completed		Physician - Family Med	Family Medicine		Physician - Family Med
Widowed	Female	White	Not Hispanic, Latino, or Spanish Origin	2016-06-07 13:53:00	Clinic	84				Family Community Medicine	alendronate	Fosamax 70 mg oral tablet	2016-06-13 16:09:35	DISCONTINUED		Physician - Family Med	Family Medicine		Physician - Family Med	84	day	q7days
Widowed	Female	White	Not Hispanic, Latino, or Spanish Origin	2016-11-01 10:27:24	Clinic	84				Family Community Medicine	alendronate	Fosamax 70 mg oral tablet	2016-11-29 17:15:01	Completed		Physician - Family Med	Family Medicine		Physician - Family Med	84	day	q7days
Widowed	Female	White	Not Hispanic, Latino, or Spanish Origin	2017-05-25 08:28:08	Clinic	85				Family Community Medicine	alendronate	Fosamax 70 mg oral tablet	2017-08-16 10:15:57	Completed		Physician - Family Med	Family Medicine		Physician - Family Med	84	day	q7days
Widowed	Female	White	Not Hispanic, Latino, or Spanish Origin	2017-09-18 08:29:00	Clinic	85				Family Community Medicine	alendronate	Fosamax 70 mg oral tablet	2017-09-18 09:03:56	Completed		Physician - Family Med	Family Medicine		Physician - Family Med	84	day	q7days
Widowed	Female	White	Not Hispanic, Latino, or Spanish Origin	2019-07-30 12:47:27	Clinic Off Campus	87				Family Community Medicine	alendronate	alendronate 70 mg oral tablet	2020-01-13 10:17:52	DISCONTINUED		Physician - Family Med	Family Medicine		Physician - Family Med
Widowed	Female	White	Not Hispanic, Latino, or Spanish Origin	2020-01-22 10:37:54	Clinic Off Campus	87				Family Community Medicine	alendronate	alendronate 70 mg oral tablet	2020-01-22 11:52:03	DISCONTINUED		Physician - Family Med	Family Medicine		Physician - Family Med			Before breakfast
Married	Female	White	Not Hispanic, Latino, or Spanish Origin	2021-02-19 09:51:47	Clinic On Campus	46	161	52.2		Orthopaedic Surgery	romosozumab	Evenity 105 mg/1.17 mL subcutaneous solution	2021-02-19 10:44:50	DISCONTINUED		Nurse Pract - Orthopaedic Surg	Orthopaedic Surgery		Nurse Pract - Orthopaedic Surg
Married	Female	White	Not Hispanic, Latino, or Spanish Origin	2020-02-05 11:35:33	Clinic On Campus	45				Orthopaedic Surgery	romosozumab	Evenity 105 mg/1.17 mL subcutaneous solution	2020-02-05 11:53:25	DISCONTINUED		Nurse Pract - Orthopaedic Surg	Orthopaedic Surgery		Nurse Pract - Orthopaedic Surg
Married	Female	White	Not Hispanic, Latino, or Spanish Origin	2020-07-29 12:21:56	Clinic On Campus	65	172.3	67.7		Hematology/Oncology	alendronate	alendronate 70 mg oral tablet	2020-07-29 14:02:41	Ordered		Physician - Hem/Onc	Hematology/Oncology		Physician - Hem/Onc	90	day	q7days
Married	Female	White	Not Hispanic, Latino, or Spanish Origin	2018-06-05 09:36:18	Clinic Off Campus	79				Orthopaedic Surgery	denosumab	Prolia 60 mg/mL subcutaneous solution	2018-06-05 10:13:58	Completed		Nurse Pract - Orthopaedic Surg	Orthopaedic Surgery		Nurse Pract - Orthopaedic Surg
Married	Female	White	Not Hispanic, Latino, or Spanish Origin	2017-02-24 09:04:00	Clinic	78				Orthopaedic Surgery	teriparatide	Forteo 600 mcg/2.4 mL subcutaneous device	2017-02-24 09:55:48	DISCONTINUED		Nurse Pract - Orthopaedic Surg	Orthopaedic Surgery		Nurse Pract - Orthopaedic Surg			Daily
Married	Female	White	Not Hispanic, Latino, or Spanish Origin	2017-02-24 09:04:00	Clinic	78				Orthopaedic Surgery	teriparatide	Forteo 600 mcg/2.4 mL subcutaneous device	2017-02-24 09:56:21	Completed		Nurse Pract - Orthopaedic Surg	Orthopaedic Surgery		Nurse Pract - Orthopaedic Surg			Daily
Married	Female	White	Not Hispanic, Latino, or Spanish Origin	2017-02-24 09:04:00	Clinic	78				Orthopaedic Surgery	teriparatide	Forteo 600 mcg/2.4 mL subcutaneous device	2017-02-24 10:01:25	DISCONTINUED		Nurse Pract - Orthopaedic Surg	Orthopaedic Surgery		Nurse Pract - Orthopaedic Surg			Daily
Married	Female	White	Not Hispanic, Latino, or Spanish Origin	2017-03-21 09:41:33	Clinic	78				Orthopaedic Surgery	denosumab	Prolia 60 mg/mL subcutaneous solution	2017-11-07 08:59:12	Completed		Nurse Pract - Orthopaedic Surg	Orthopaedic Surgery		Nurse Pract - Orthopaedic Surg
Married	Female	White	Not Hispanic, Latino, or Spanish Origin	2017-11-30 15:02:31	Clinic	79				Orthopaedic Surgery	denosumab	Prolia 60 mg/mL subcutaneous solution	2017-11-30 11:43:02	Completed		Nurse Pract - Orthopaedic Surg	Orthopaedic Surgery		Nurse Pract - Orthopaedic Surg
Married	Female	White	Not Hispanic, Latino, or Spanish Origin	2017-04-13 08:39:13	Clinic	50				Orthopaedic Surgery	denosumab	Prolia 60 mg/mL subcutaneous solution	2017-04-13 09:14:38	Ordered		Physician - Orthopaedic Surg	Orthopaedic Surgery		Physician - Orthopaedic Surg
Married	Female	White	Not Hispanic, Latino, or Spanish Origin	2017-05-18 08:48:03	Clinic	50				Orthopaedic Surgery	denosumab	Prolia 60 mg/mL subcutaneous solution	2017-05-18 16:07:16	DISCONTINUED		Nurse Pract - Orthopaedic Surg	Orthopaedic Surgery		Nurse Pract - Orthopaedic Surg
Married	Female	White	Not Hispanic, Latino, or Spanish Origin	2017-12-20 13:12:22	Clinic	50				Orthopaedic Surgery	denosumab	Prolia 60 mg/mL subcutaneous solution	2017-12-20 14:13:29	DISCONTINUED		Nurse Pract - Orthopaedic Surg	Orthopaedic Surgery		Nurse Pract - Orthopaedic Surg
Single	Female	White	Not Hispanic, Latino, or Spanish Origin	2020-12-30 10:19:33	Clinic Off Campus	68	157.6			Family Community Medicine	alendronate	Fosamax 70 mg oral tablet	2021-01-06 16:53:25	Ordered		Physician - Family Med	Family Medicine		Physician - Family Med	84	day	q7days
Single	Female	White	Not Hispanic, Latino, or Spanish Origin	2019-10-31 12:47:44	Clinic Off Campus	67				Family Community Medicine	alendronate	Fosamax 70 mg oral tablet	2019-10-31 15:13:05	DISCONTINUED		Physician - Family Med	Family Medicine		Physician - Family Med	90	day	q7days
Widowed	Female	White	Not Hispanic, Latino, or Spanish Origin	2017-11-03 11:30:44	Clinic	62				Rheumatology	alendronate	Fosamax 70 mg oral tablet	2017-11-13 21:41:49	Completed		Physician - Rheumatology	Rheumatology		Physician - Rheumatology	84	day	q7days
Widowed	Female	White	Not Hispanic, Latino, or Spanish Origin	2018-01-26 11:05:05	CANC	62				Rheumatology	alendronate	alendronate 70 mg oral tablet	2019-09-29 07:35:31	DISCONTINUED		Physician - Rheumatology	Rheumatology		Physician - Rheumatology
Widowed	Female	White	Not Hispanic, Latino, or Spanish Origin	2018-01-26 11:05:05	CANC	62				Rheumatology	alendronate	Fosamax 70 mg oral tablet	2018-09-10 11:49:04	Completed		Physician - Rheumatology	Rheumatology		Physician - Rheumatology	84	day	q7days
Widowed	Female	White	Not Hispanic, Latino, or Spanish Origin	2020-03-09 15:00:30	Clinic Off Campus	64				Rheumatology	alendronate	alendronate 70 mg oral tablet	2020-04-01 08:14:41	Completed		Physician - Rheumatology	Rheumatology		Physician - Rheumatology
Married	Female	White	Not Hispanic, Latino, or Spanish Origin	2018-11-12 13:08:24	Clinic Off Campus	68				Family Community Medicine	alendronate	alendronate 70 mg oral tablet	2018-11-12 13:51:24	Ordered		Physician	Family Medicine		Physician			q7days
Widowed	Female	White	Not Hispanic, Latino, or Spanish Origin	2020-08-21 13:44:08	Clinic Off Campus	81	163.7	65.1		Family Community Medicine	alendronate	alendronate 70 mg oral tablet	2020-10-23 08:24:41	DISCONTINUED		Physician - Family Med	Family Medicine		Physician - Family Med
Widowed	Female	White	Not Hispanic, Latino, or Spanish Origin	2017-07-31 12:01:33	Clinic	78				Family Community Medicine	alendronate	alendronate 70 mg oral tablet	2017-10-23 14:56:55	Completed		Physician - Family Med	Family Medicine		Physician - Family Med
Widowed	Female	White	Not Hispanic, Latino, or Spanish Origin	2018-03-29 10:29:51	Clinic	78				Family Community Medicine	alendronate	alendronate 70 mg oral tablet	2018-09-24 15:09:07	Completed		Physician - Family Med	Family Medicine		Physician - Family Med
Widowed	Female	White	Not Hispanic, Latino, or Spanish Origin	2019-08-01 09:27:32	Clinic On Campus	80				Radiology	alendronate	alendronate 70 mg oral tablet	2019-08-28 16:35:06	Completed		Physician - Family Med	Family Medicine		Physician - Family Med
Married	Female	White	Not Hispanic, Latino, or Spanish Origin	2017-10-26 16:02:51	Clinic	75				Family Community Medicine	alendronate	alendronate 70 mg oral tablet	2017-10-26 17:17:18	Completed		Physician - Family Med	Family Medicine		Physician - Family Med	28	day	q7days
Married	Female	White	Not Hispanic, Latino, or Spanish Origin	2017-10-26 16:02:51	Clinic	75				Family Community Medicine	alendronate	alendronate 70 mg oral tablet	2017-10-26 17:19:03	Completed		Physician - Family Med	Family Medicine		Physician - Family Med	84	day	q7days
Married	Female	White	Not Hispanic, Latino, or Spanish Origin	2017-10-26 16:02:51	Clinic	75				Family Community Medicine	alendronate	alendronate 70 mg oral tablet	2017-11-08 21:45:54	Completed		Physician - Family Med	Family Medicine		Physician - Family Med	84	day	q7days
Married	Female	White	Not Hispanic, Latino, or Spanish Origin	2017-10-26 16:02:51	Clinic	75				Family Community Medicine	alendronate	alendronate 70 mg oral tablet	2017-12-18 18:44:51	Ordered		Physician - Family Med	Family Medicine		Physician - Family Med
Single	Female	White	Not Hispanic, Latino, or Spanish Origin	2020-08-03 15:01:24	Clinic Off Campus	85	155	82.7		Family Community Medicine	alendronate	Fosamax 70 mg oral tablet	2020-08-03 15:51:51	Ordered		Physician - Family Med	Family Medicine		Physician - Family Med			q7days
Married	Female	White	Not Hispanic, Latino, or Spanish Origin	2021-01-14 09:04:15	Clinic On Campus	70				Orthopaedic Surgery	romosozumab	Evenity 105 mg/1.17 mL subcutaneous solution	2021-01-14 14:46:48	Ordered		Physician - Orthopaedic Surg	Orthopaedic Surgery		Physician - Orthopaedic Surg			qmonth (30 days)
Married	Female	White	Not Hispanic, Latino, or Spanish Origin	2018-01-05 09:56:00	Clinic	67				Family Community Medicine	risedronate	risedronate 35 mg oral tablet	2018-04-17 16:08:34	Completed		Physician - Family Med	Family Medicine		Physician - Family Med	30	day	q7days
Married	Female	White	Not Hispanic, Latino, or Spanish Origin	2018-01-05 09:56:00	Clinic	67				Family Community Medicine	risedronate	risedronate 35 mg oral tablet	2018-07-13 14:29:56	DISCONTINUED		Physician - Family Med	Family Medicine		Physician - Family Med
Married	Female	White	Not Hispanic, Latino, or Spanish Origin	2018-02-20 10:50:15	CANC	68				Orthopaedic Surgery	risedronate	risedronate 35 mg oral tablet	2018-03-19 16:55:20	Completed		Physician Assistant - Family Med	Family Medicine		Physician Assistant - Family Med	30	day	q7days
Widowed	Female	White	Not Hispanic, Latino, or Spanish Origin	2018-11-07 09:24:50	Clinic Off Campus	85				Family Community Medicine	alendronate	Fosamax 70 mg oral tablet	2018-09-05 21:34:18	DISCONTINUED		Physician - Family Med	Family Medicine		Physician - Family Med	28	day	q7days
Widowed	Female	White	Not Hispanic, Latino, or Spanish Origin	2019-10-23 10:51:14	Clinic On Campus	86				Endocrinology	risedronate	risedronate 35 mg oral tablet	2019-10-23 12:50:59	DISCONTINUED		Physician - Endocrinology	Endocrinology		Physician - Endocrinology	30	day	q7days
Married	Female	White	Not Hispanic, Latino, or Spanish Origin	2017-08-17 09:08:19	Clinic	72				Family Community Medicine	alendronate	Fosamax 70 mg oral tablet	2017-08-17 09:52:59	DISCONTINUED		Nurse Pract - Family Med	Family Medicine		Nurse Pract - Family Med	28	day	q7days
Married	Female	White	Not Hispanic, Latino, or Spanish Origin	2018-01-19 13:43:24	Clinic	72				Family Community Medicine	alendronate	alendronate 70 mg oral tablet	2018-05-24 09:00:16	Completed		Nurse Pract - Family Med	Family Medicine		Nurse Pract - Family Med
Married	Female	White	Not Hispanic, Latino, or Spanish Origin	2018-01-19 13:43:24	Clinic	72				Family Community Medicine	alendronate	alendronate 70 mg oral tablet	2018-09-24 11:23:46	Completed		Nurse Pract - Family Med	Family Medicine		Nurse Pract - Family Med
Married	Female	White	Not Hispanic, Latino, or Spanish Origin	2018-01-19 13:43:24	Clinic	72				Family Community Medicine	alendronate	alendronate 70 mg oral tablet	2019-01-24 12:16:46	Completed		Nurse Pract - Family Med	Family Medicine		Nurse Pract - Family Med
Married	Female	White	Not Hispanic, Latino, or Spanish Origin	2018-01-19 13:43:24	Clinic	72				Family Community Medicine	alendronate	alendronate 70 mg oral tablet	2019-05-24 12:33:16	Completed		Nurse Pract - Family Med	Family Medicine		Nurse Pract - Family Med
Married	Female	White	Not Hispanic, Latino, or Spanish Origin	2018-01-19 13:43:24	Clinic	72				Family Community Medicine	alendronate	Fosamax 70 mg oral tablet	2018-01-19 14:42:37	Completed		Nurse Pract - Family Med	Family Medicine		Nurse Pract - Family Med			q7days
Married	Female	White	Not Hispanic, Latino, or Spanish Origin	2019-06-24 14:16:58	Clinic	73				Family Community Medicine	alendronate	alendronate 70 mg oral tablet	2019-06-24 15:51:05	Completed		Nurse Pract - Family Med	Family Medicine		Nurse Pract - Family Med
Married	Female	White	Not Hispanic, Latino, or Spanish Origin	2019-12-12 10:36:57	Clinic	74				Family Community Medicine	alendronate	alendronate 70 mg oral tablet	2020-05-18 10:30:23	Ordered		Nurse Pract - Family Med	Family Medicine		Nurse Pract - Family Med
Married	Female	White	Not Hispanic, Latino, or Spanish Origin	2021-01-15 11:12:19	Clinic Off Campus	75	149.8	68.3		Family Community Medicine	alendronate	Fosamax 70 mg oral tablet	2021-01-15 11:52:25	Ordered		Physician - Family Med	Family Medicine		Physician - Family Med			q7days
Widowed	Female	White	Not Hispanic, Latino, or Spanish Origin	2019-03-13 09:55:51	Clinic Off Campus	71				Family Community Medicine	denosumab	Prolia 60 mg/mL subcutaneous solution	2019-04-06 12:05:12	Completed		Physician - Family Med	Family Medicine		Physician - Family Med
Widowed	Female	White	Not Hispanic, Latino, or Spanish Origin	2019-12-13 13:08:39	Clinic Off Campus	71				Family Community Medicine	denosumab	Prolia 60 mg/mL subcutaneous solution	2020-04-20 17:56:23	Completed		Physician - Family Med	Family Medicine		Physician - Family Med
Widowed	Female	White	Not Hispanic, Latino, or Spanish Origin	2019-12-13 13:08:39	Clinic Off Campus	71	147	62		Family Community Medicine	denosumab	Prolia 60 mg/mL subcutaneous solution	2020-12-18 17:10:39	Ordered		Physician - Family Med	Family Medicine		Physician - Family Med
Married	Female	White	Not Hispanic, Latino, or Spanish Origin	2019-10-18 15:17:49	Clinic Off Campus	80				Family Community Medicine	alendronate	Fosamax 70 mg oral tablet	2019-10-18 16:23:49	Completed		Physician - Family Med	Family Medicine		Physician - Family Med			q7days
Married	Female	White	Not Hispanic, Latino, or Spanish Origin	2019-10-18 15:17:49	Clinic Off Campus	80	161.5	62.5		Family Community Medicine	alendronate	Fosamax 70 mg oral tablet	2020-08-31 11:05:45	Ordered		Physician - Family Med	Family Medicine		Physician - Family Med			q7days
Married	Female	White	Not Hispanic, Latino, or Spanish Origin	2019-03-12 09:58:38	Clinic Off Campus	80	155.9			Family Community Medicine	alendronate	alendronate 70 mg oral tablet	2020-12-14 13:00:47	Ordered		Physician - Family Med	Family Medicine		Physician - Family Med
Married	Female	White	Not Hispanic, Latino, or Spanish Origin	2016-06-23 09:42:08	Clinic	74				Family Community Medicine	ibandronate	Boniva 150 mg oral tablet	2016-06-23 10:33:17	DISCONTINUED		Physician - Family Med	Family Medicine		Physician - Family Med	30	day	qmonth (30 days)
Widowed	Female	White	Not Hispanic, Latino, or Spanish Origin	2021-02-18 08:20:32	Clinic	88	162.6			Family Community Medicine	alendronate	alendronate 70 mg oral tablet	2021-02-18 11:27:14	Ordered		Nurse Pract - Family Med	Family Medicine		Nurse Pract - Family Med
Widowed	Female	White	Not Hispanic, Latino, or Spanish Origin	2019-05-08 09:57:51	Clinic	87				Sports Medicine	alendronate	alendronate 70 mg oral tablet	2019-12-10 13:17:36	Completed		Physician - Family Med	Family Medicine		Physician - Family Med
Married	Female	White	Not Hispanic, Latino, or Spanish Origin	2020-02-12 14:50:19	Clinic On Campus	74				Hematology/Oncology	alendronate	Fosamax 70 mg oral tablet	2020-02-12 15:19:07	DISCONTINUED		Physician - Hem/Onc	Hematology/Oncology		Physician - Hem/Onc			q7days
Married	Female	White	Not Hispanic, Latino, or Spanish Origin	2020-03-11 12:56:00	Clinic On Campus	75				Orthopaedic Surgery	alendronate	Fosamax 70 mg oral tablet	2020-03-11 13:53:22	Completed		Nurse Pract - Orthopaedic Surg	Orthopaedic Surgery		Nurse Pract - Orthopaedic Surg			q7days
Married	Female	White	Not Hispanic, Latino, or Spanish Origin	2020-03-11 12:56:00	Clinic On Campus	75				Orthopaedic Surgery	alendronate	Fosamax 70 mg oral tablet	2020-03-11 13:55:33	DISCONTINUED		Nurse Pract - Orthopaedic Surg	Orthopaedic Surgery		Nurse Pract - Orthopaedic Surg			q7days
Married	Female	White	Not Hispanic, Latino, or Spanish Origin	2020-03-11 12:56:00	Clinic On Campus	75				Orthopaedic Surgery	alendronate	Fosamax 70 mg oral tablet	2020-03-11 14:28:36	DISCONTINUED		Nurse Pract - Orthopaedic Surg	Orthopaedic Surgery		Nurse Pract - Orthopaedic Surg			q7days
Married	Female	White	Not Hispanic, Latino, or Spanish Origin	2020-07-07 10:06:35	Clinic On Campus	75				Hematology/Oncology	alendronate	Fosamax 70 mg oral tablet	2020-06-30 12:52:34	DISCONTINUED		Nurse Pract - Orthopaedic Surg	Orthopaedic Surgery		Nurse Pract - Orthopaedic Surg			q7days
Widowed	Female	White	Not Hispanic, Latino, or Spanish Origin	2017-09-19 09:48:55	Clinic	68				Family Community Medicine	alendronate	alendronate 70 mg oral tablet	2019-12-04 17:12:20	DISCONTINUED		Physician - Family Med	Family Medicine		Physician - Family Med
Widowed	Female	White	Not Hispanic, Latino, or Spanish Origin	2017-09-19 09:48:55	Clinic	68				Family Community Medicine	alendronate	Fosamax 70 mg oral tablet	2017-10-31 16:16:00	Completed		Physician - Family Med	Family Medicine		Physician - Family Med			q7days
Widowed	Female	White	Not Hispanic, Latino, or Spanish Origin	2020-04-28 12:24:47	Clinic Off Campus	71				Family Community Medicine	alendronate	Fosamax 70 mg oral tablet	2020-04-28 13:58:23	Ordered		Physician - Family Med	Family Medicine		Physician - Family Med			q7days
Married	Male	White	Not Hispanic, Latino, or Spanish Origin	2019-10-18 15:50:46	Clinic Off Campus	73				Family Community Medicine	risedronate	Actonel 35 mg oral tablet	2019-10-18 17:15:46	DISCONTINUED		Physician - Family Med	Family Medicine		Physician - Family Med
Widowed	Female	White	Not Hispanic, Latino, or Spanish Origin	2017-11-30 08:36:00	Clinic	79				Family Community Medicine	raloxifene	raloxifene 60 mg oral tablet	2018-05-14 18:57:53	Completed		Physician - Family Med	Family Medicine		Physician - Family Med
Widowed	Female	White	Not Hispanic, Latino, or Spanish Origin	2017-11-30 08:36:00	Clinic	79				Family Community Medicine	raloxifene	raloxifene 60 mg oral tablet	2018-05-17 09:47:49	Completed		Physician - Family Med	Family Medicine		Physician - Family Med	30	day	Daily
Widowed	Female	White	Not Hispanic, Latino, or Spanish Origin	2019-06-06 12:28:06	Clinic Off Campus	81				Family Community Medicine	raloxifene	raloxifene 60 mg oral tablet	2019-05-08 09:36:21	Completed		Physician - Family Med	Family Medicine		Physician - Family Med	30	day	Daily
Widowed	Female	White	Not Hispanic, Latino, or Spanish Origin	2019-12-12 09:00:33	Clinic Off Campus	81				Family Community Medicine	raloxifene	raloxifene 60 mg oral tablet	2019-12-12 10:28:23	Ordered		Physician - Family Med	Family Medicine		Physician - Family Med	30	day	Daily
Widowed	Female	White	Not Hispanic, Latino, or Spanish Origin	2019-10-08 14:28:55	Clinic Off Campus	72				Family Community Medicine	alendronate	alendronate 70 mg oral tablet	2020-05-04 10:51:17	Ordered		Physician - Family Med	Family Medicine		Physician - Family Med
Widowed	Female	White	Not Hispanic, Latino, or Spanish Origin	2019-10-08 14:28:55	Clinic Off Campus	72				Family Community Medicine	alendronate	Fosamax 70 mg oral tablet	2019-08-22 15:56:13	Completed		Physician - Family Med	Family Medicine		Physician - Family Med			q7days
Divorced	Female	White	Not Hispanic, Latino, or Spanish Origin	2019-02-28 08:41:50	Clinic Off Campus	76				Family Community Medicine	alendronate	alendronate 70 mg oral tablet	2019-05-31 10:23:24	Completed		Physician - Family Med	Family Medicine		Physician - Family Med
Divorced	Female	White	Not Hispanic, Latino, or Spanish Origin	2017-08-29 09:43:23	Clinic	75				Family Community Medicine	alendronate	alendronate 70 mg oral tablet	2018-08-06 12:05:10	Completed		Physician - Family Med	Family Medicine		Physician - Family Med
Divorced	Female	White	Not Hispanic, Latino, or Spanish Origin	2017-08-29 09:43:23	Clinic	75				Family Community Medicine	alendronate	Fosamax 70 mg oral tablet	2017-08-28 21:19:30	Completed		Physician - Family Med	Family Medicine		Physician - Family Med	84	day	q7days
Divorced	Female	White	Not Hispanic, Latino, or Spanish Origin	2020-03-09 09:39:22	Clinic Off Campus	77	162	61.6		Family Community Medicine	alendronate	alendronate 70 mg oral tablet	2020-07-16 08:51:04	Ordered		Physician - Family Med	Family Medicine		Physician - Family Med
Widowed	Female	White	Not Hispanic, Latino, or Spanish Origin	2019-05-09 13:58:54	Clinic Off Campus	87				Family Community Medicine	alendronate	alendronate 70 mg oral tablet	2019-07-11 17:16:45	Completed		Physician - Family Med	Family Medicine		Physician - Family Med
Widowed	Female	White	Not Hispanic, Latino, or Spanish Origin	2018-05-02 09:49:04	PreClinic	86				Hematology/Oncology	alendronate	alendronate 70 mg oral tablet	2018-07-19 17:43:00	Completed		Physician - Family Med	Family Medicine		Physician - Family Med
Widowed	Female	White	Not Hispanic, Latino, or Spanish Origin	2020-02-24 14:37:31	Clinic Off Campus	88	160	98.2		Family Community Medicine	alendronate	alendronate 70 mg oral tablet	2020-07-30 08:36:04	DISCONTINUED		Physician - Family Med	Family Medicine		Physician - Family Med
Married	Female	White	Not Hispanic, Latino, or Spanish Origin	2017-01-09 10:53:00	Clinic	77				Family Community Medicine	alendronate	alendronate 70 mg oral tablet	2017-01-09 11:19:43	Completed		Physician - Family Med	Family Medicine		Physician - Family Med			q7days
Married	Female	White	Not Hispanic, Latino, or Spanish Origin	2017-10-16 10:30:04	Clinic	77				Family Community Medicine	alendronate	alendronate 70 mg oral tablet	2018-01-08 09:43:34	DISCONTINUED		Physician - Family Med	Family Medicine		Physician - Family Med			q7days
Widowed	Female	White	Not Hispanic, Latino, or Spanish Origin	2019-12-04 12:45:37	Clinic On Campus	83				Radiology	alendronate	Fosamax 70 mg oral tablet	2019-12-10 15:33:36	Completed		Physician - Family Med	Family Medicine		Physician - Family Med			q7days
Widowed	Female	White	Not Hispanic, Latino, or Spanish Origin	2019-12-04 12:45:37	Clinic On Campus	83	152	62		Radiology	alendronate	Fosamax 70 mg oral tablet	2020-11-03 15:09:42	Ordered		Physician - Family Med	Family Medicine		Physician - Family Med			q7days
Married	Female	White	Not Hispanic, Latino, or Spanish Origin	2017-06-01 09:14:12	Clinic	71				Orthopaedic Surgery	denosumab	Prolia 60 mg/mL subcutaneous solution	2017-06-01 10:03:13	Ordered		Physician - Orthopaedic Surg	Orthopaedic Surgery		Physician - Orthopaedic Surg
Married	Female	White	Not Hispanic, Latino, or Spanish Origin	2017-07-05 09:23:00	Clinic	71				Orthopaedic Surgery	denosumab	Prolia 60 mg/mL subcutaneous solution	2017-07-05 09:48:59	DISCONTINUED		Nurse Pract - Orthopaedic Surg	Orthopaedic Surgery		Nurse Pract - Orthopaedic Surg
Married	Female	White	Not Hispanic, Latino, or Spanish Origin	2018-01-10 10:46:52	Clinic	72				Orthopaedic Surgery	denosumab	Prolia 60 mg/mL subcutaneous solution	2018-01-10 12:53:29	DISCONTINUED		Nurse Pract - Orthopaedic Surg	Orthopaedic Surgery		Nurse Pract - Orthopaedic Surg
Married	Female	White	Not Hispanic, Latino, or Spanish Origin	2019-12-10 10:44:41	Clinic Off Campus	66				Family Community Medicine	ibandronate	Boniva 150 mg oral tablet	2019-06-05 14:11:07	DISCONTINUED		Physician - Family Med	Family Medicine		Physician - Family Med	90	day	qmonth (30 days)
Married	Female	White	Not Hispanic, Latino, or Spanish Origin	2019-12-10 10:44:41	Clinic Off Campus	66				Family Community Medicine	ibandronate	Boniva 150 mg oral tablet	2019-12-10 11:27:29	DISCONTINUED		Physician - Family Med	Family Medicine		Physician - Family Med	90	day	qmonth (30 days)
Married	Female	White	Not Hispanic, Latino, or Spanish Origin	2020-01-08 11:03:17	Clinic Off Campus	66				Family Community Medicine	ibandronate	Boniva 150 mg oral tablet	2020-02-17 12:40:29	DISCONTINUED		Physician - Family Med	Family Medicine		Physician - Family Med	90	day	qmonth (30 days)
Married	Female	White	Not Hispanic, Latino, or Spanish Origin	2016-12-28 13:45:00	Clinic	80				Laboratory	alendronate	alendronate 70 mg oral tablet	2017-01-19 19:31:58	DISCONTINUED		Physician - Family Med	Family Medicine		Physician - Family Med
Married	Female	White	Not Hispanic, Latino, or Spanish Origin	2017-09-07 15:51:28	Clinic	62				Oncology	alendronate	alendronate 70 mg oral tablet	2018-10-18 14:12:09	Completed		Physician Assistant - Hem/Onc	Hematology/Oncology		Physician Assistant - Hem/Onc
Married	Female	White	Not Hispanic, Latino, or Spanish Origin	2019-12-20 09:16:29	Clinic On Campus	64	170	58.4		Hematology/Oncology	alendronate	alendronate 70 mg oral tablet	2020-09-09 14:59:58	Ordered		Physician - Hem/Onc	Hematology/Oncology		Physician - Hem/Onc
Married	Female	White	Not Hispanic, Latino, or Spanish Origin	2018-02-27 15:07:00	Clinic	68				Family Community Medicine	alendronate	alendronate 10 mg oral tablet	2018-02-27 15:51:28	Deleted		Physician - Family Med	Family Medicine		Physician - Family Med	90	day	Daily
Married	Female	White	Not Hispanic, Latino, or Spanish Origin	2018-05-21 13:27:11	Clinic	69				Family Community Medicine	alendronate	alendronate 70 mg oral tablet	2018-05-21 13:45:17	DISCONTINUED		Physician - Family Med	Family Medicine		Physician - Family Med	168	day	qSaturday
Single	Female	White	Not Hispanic, Latino, or Spanish Origin	2020-03-10 07:33:57	Clinic On Campus	75				Internal Medicine	alendronate	Fosamax 70 mg oral tablet	2020-03-10 08:29:51	Completed		Physician - Internal Med	Internal Medicine		Physician - Internal Med	84	day	q7days
Single	Female	White	Not Hispanic, Latino, or Spanish Origin	2021-03-10 08:24:32	Clinic Off Campus	76	160	63		Internal Medicine	alendronate	Fosamax 70 mg oral tablet	2021-02-09 09:13:34	DISCONTINUED		Physician - Internal Med	Internal Medicine		Physician - Internal Med	84	day	q7days
Single	Female	White	Not Hispanic, Latino, or Spanish Origin	2021-03-10 08:24:32	Clinic Off Campus	76	160	63		Internal Medicine	alendronate	Fosamax 70 mg oral tablet	2021-03-10 09:30:36	Ordered		Physician - Internal Med	Internal Medicine		Physician - Internal Med	84	day	q7days
Married	Female	White	Not Hispanic, Latino, or Spanish Origin	2018-11-08 18:41:20	Clinic	58				Family Community Medicine	alendronate	alendronate 70 mg oral tablet	2018-11-08 20:13:38	Completed		Physician - Family Med	Family Medicine		Physician - Family Med			q7days
Married	Female	White	Not Hispanic, Latino, or Spanish Origin	2017-07-31 19:02:00	Clinic	57				Family Community Medicine	alendronate	alendronate 70 mg oral tablet	2017-08-15 15:35:12	Completed		Physician - Family Med	Family Medicine		Physician - Family Med	84	day	q7days
Married	Female	White	Not Hispanic, Latino, or Spanish Origin	2017-10-17 09:44:52	CANC	57				Family Community Medicine	alendronate	alendronate 70 mg oral tablet	2018-08-27 21:14:25	Completed		Physician - Family Med	Family Medicine		Physician - Family Med	84	day	q7days
Married	Female	White	Not Hispanic, Latino, or Spanish Origin	2020-02-13 15:33:18	Clinic	60				Family Community Medicine	alendronate	alendronate 70 mg oral tablet	2020-02-13 16:15:24	Ordered		Physician - Family Med	Family Medicine		Physician - Family Med			q7days
Single	Male	White	Not Hispanic, Latino, or Spanish Origin	2020-10-21 10:10:46	Clinic	81	169	74.1		Family Community Medicine	alendronate	alendronate 70 mg oral tablet	2020-10-21 10:52:58	Ordered		Physician - Family Med	Family Medicine		Physician - Family Med	84	day	q7days
Married	Female	Asian	Not Hispanic, Latino, or Spanish Origin	2017-10-07 10:30:26	Clinic	76				Internal Medicine	alendronate	alendronate 70 mg oral tablet	2017-10-24 09:54:23	Completed		Physician - Internal Med	Internal Medicine		Physician - Internal Med	84	day	q7days
Divorced	Female	White	Not Hispanic, Latino, or Spanish Origin	2018-09-13 08:15:34	Clinic Off Campus	71				Family Community Medicine	alendronate	Fosamax 70 mg oral tablet	2019-03-19 16:18:13	Completed		Physician - Family Med	Family Medicine		Physician - Family Med			q7days
Divorced	Female	White	Not Hispanic, Latino, or Spanish Origin	2018-06-07 08:01:47	Clinic Off Campus	71				Family Community Medicine	alendronate	Fosamax 70 mg oral tablet	2018-06-21 15:49:04	Completed		Physician - Family Med	Family Medicine		Physician - Family Med			q7days
Divorced	Female	White	Not Hispanic, Latino, or Spanish Origin	2016-05-05 08:36:00	Clinic	69				Family Community Medicine	alendronate	alendronate 70 mg oral tablet	2016-05-05 13:03:53	DISCONTINUED		Physician - Family Med	Family Medicine		Physician - Family Med	28	day	q7days
Divorced	Female	White	Not Hispanic, Latino, or Spanish Origin	2016-05-12 09:08:06	Clinic	69				Family Community Medicine	alendronate	alendronate 70 mg oral tablet	2016-05-12 09:35:39	DISCONTINUED		Physician - Family Med	Family Medicine		Physician - Family Med	84	day	q7days
Divorced	Female	White	Not Hispanic, Latino, or Spanish Origin	2016-11-17 07:10:27	Clinic	69				Family Community Medicine	alendronate	alendronate 70 mg oral tablet	2016-11-17 07:34:21	Completed		Physician - Family Med	Family Medicine		Physician - Family Med	84	day	q7days
Divorced	Female	White	Not Hispanic, Latino, or Spanish Origin	2017-12-14 07:40:45	Clinic	71				Family Community Medicine	alendronate	Fosamax 70 mg oral tablet	2017-12-14 08:05:46	DISCONTINUED		Physician - Family Med	Family Medicine		Physician - Family Med			q7days
Divorced	Female	White	Not Hispanic, Latino, or Spanish Origin	2018-03-08 10:28:20	Clinic	71				Family Community Medicine	alendronate	Fosamax 70 mg oral tablet	2018-03-08 11:40:12	Completed		Physician - Family Med	Family Medicine		Physician - Family Med			q7days
Divorced	Female	White	Not Hispanic, Latino, or Spanish Origin	2020-01-30 14:58:00	Clinic Off Campus	73				Family Community Medicine	alendronate	Fosamax 70 mg oral tablet	2020-01-30 16:32:04	DISCONTINUED		Physician - Family Med	Family Medicine		Physician - Family Med			q7days
Married	Male	Other Race	Hispanic, Latino, or Spanish Origin	2016-05-26 15:02:09	Clinic	70				Orthopaedic Surgery	denosumab	Prolia 60 mg/mL subcutaneous solution	2016-05-26 15:47:48	DISCONTINUED		Physician - Orthopaedic Surg	Orthopaedic Surgery		Physician - Orthopaedic Surg
Married	Male	Other Race	Hispanic, Latino, or Spanish Origin	2017-01-13 10:44:00	Clinic	70				Orthopaedic Surgery	denosumab	Prolia 60 mg/mL subcutaneous solution	2017-01-13 13:11:28	DISCONTINUED		Nurse Pract - Orthopaedic Surg	Orthopaedic Surgery		Nurse Pract - Orthopaedic Surg
Married	Male	Other Race	Hispanic, Latino, or Spanish Origin	2017-07-19 10:15:00	Clinic	71				Orthopaedic Surgery	denosumab	Prolia 60 mg/mL subcutaneous solution	2017-07-19 10:51:55	DISCONTINUED		Nurse Pract - Orthopaedic Surg	Orthopaedic Surgery		Nurse Pract - Orthopaedic Surg
Married	Male	Other Race	Hispanic, Latino, or Spanish Origin	2018-01-26 14:20:36	Clinic	71				Orthopaedic Surgery	teriparatide	Forteo 600 mcg/2.4 mL subcutaneous device	2018-01-26 16:13:24	DISCONTINUED		Nurse Pract - Orthopaedic Surg	Orthopaedic Surgery		Nurse Pract - Orthopaedic Surg			Daily
Widowed	Female	White	Not Hispanic, Latino, or Spanish Origin	2017-08-17 08:56:00	Clinic	86				Orthopaedic Surgery	denosumab	Prolia 60 mg/mL subcutaneous solution	2017-08-17 09:48:31	Completed		Nurse Pract - Orthopaedic Surg	Orthopaedic Surgery		Nurse Pract - Orthopaedic Surg
Widowed	Female	White	Not Hispanic, Latino, or Spanish Origin	2017-08-17 08:56:00	Clinic	86				Orthopaedic Surgery	denosumab	Prolia 60 mg/mL subcutaneous solution	2017-08-17 09:49:08	DISCONTINUED		Nurse Pract - Orthopaedic Surg	Orthopaedic Surgery		Nurse Pract - Orthopaedic Surg
Widowed	Female	White	Not Hispanic, Latino, or Spanish Origin	2017-09-15 07:27:51	Clinic	86				Orthopaedic Surgery	denosumab	Prolia 60 mg/mL subcutaneous solution	2017-09-15 08:18:12	Ordered		Nurse Pract - Orthopaedic Surg	Orthopaedic Surgery		Nurse Pract - Orthopaedic Surg
Married	Female	White	Not Hispanic, Latino, or Spanish Origin	2020-06-01 07:45:57	Clinic Off Campus	80				Family Community Medicine	alendronate	Fosamax 70 mg oral tablet	2020-06-01 08:40:30	Completed		Physician - Family Med	Family Medicine		Physician - Family Med			q7days
Married	Female	White	Not Hispanic, Latino, or Spanish Origin	2020-06-01 07:45:57	Clinic Off Campus	80	157.5	69.4		Family Community Medicine	alendronate	Fosamax 70 mg oral tablet	2020-07-23 16:15:06	Ordered		Physician - Family Med	Family Medicine		Physician - Family Med			q7days
Married	Female	White	Not Hispanic, Latino, or Spanish Origin	2020-01-13 14:23:39	Clinic On Campus	76				Orthopaedic Surgery	denosumab	Prolia 60 mg/mL subcutaneous solution	2020-02-05 14:10:36	Ordered		Physician - Orthopaedic Surg	Orthopaedic Surgery		Physician - Orthopaedic Surg
Married	Female	White	Not Hispanic, Latino, or Spanish Origin	2020-01-13 14:23:39	Clinic On Campus	76				Orthopaedic Surgery	romosozumab	Evenity 105 mg/1.17 mL subcutaneous solution	2020-01-13 15:09:07	Ordered		Physician - Orthopaedic Surg	Orthopaedic Surgery		Physician - Orthopaedic Surg			qmonth (30 days)
Married	Female	Unavailable	Unavailable	2020-01-22 09:16:51	Clinic Off Campus	50				Hematology/Oncology	alendronate	Fosamax 35 mg oral tablet	2020-01-22 12:09:06	Ordered		Physician - Hem/Onc	Hematology/Oncology		Physician - Hem/Onc			q7days
Married	Female	White	Not Hispanic, Latino, or Spanish Origin	2017-02-10 11:10:00	Clinic	73				Gynecology	raloxifene	raloxifene 60 mg oral tablet	2017-02-10 11:29:55	Completed		Nurse Pract - OB/GYN	Gynecology/Oncology		Nurse Pract - OB/GYN
Married	Female	White	Not Hispanic, Latino, or Spanish Origin	2019-08-05 13:18:43	Clinic On Campus	75				Internal Medicine	raloxifene	raloxifene 60 mg oral tablet	2019-05-15 11:36:11	Completed		Physician - Internal Med	Internal Medicine		Physician - Internal Med
Married	Female	White	Not Hispanic, Latino, or Spanish Origin	2020-07-10 07:51:04	Clinic On Campus	76				Radiology	raloxifene	raloxifene 60 mg oral tablet	2020-05-13 11:37:56	Completed		Physician - Internal Med	Internal Medicine		Physician - Internal Med
Married	Female	White	Not Hispanic, Latino, or Spanish Origin	2020-10-24 08:10:21	Clinic On Campus	77				Internal Medicine	raloxifene	raloxifene 60 mg oral tablet	2020-05-22 12:48:45	Ordered		Physician - Internal Med	Internal Medicine		Physician - Internal Med
Divorced	Female	White	Not Hispanic, Latino, or Spanish Origin	2020-09-25 09:25:13	Clinic On Campus	70				Endocrinology	alendronate	alendronate 70 mg oral tablet	2020-05-20 09:28:36	Completed		Physician - Endocrinology	Endocrinology		Physician - Endocrinology
Divorced	Female	White	Not Hispanic, Latino, or Spanish Origin	2020-09-25 09:25:13	Clinic On Campus	70	160.02	57.3		Endocrinology	alendronate	alendronate 70 mg oral tablet	2020-12-08 09:15:11	Completed		Physician - Endocrinology	Endocrinology		Physician - Endocrinology
Divorced	Female	White	Not Hispanic, Latino, or Spanish Origin	2020-09-25 09:25:13	Clinic On Campus	70				Endocrinology	alendronate	Fosamax 70 mg oral tablet	2019-06-12 19:37:21	Completed		Physician - Endocrinology	Endocrinology		Physician - Endocrinology			q7days
Married	Female	Two or More Races	Not Hispanic, Latino, or Spanish Origin	2020-08-03 15:10:02	Clinic On Campus	72	153	60.1		Radiology	alendronate	alendronate 70 mg oral tablet	2020-08-12 08:44:01	Ordered		Physician - Family Med	Family Medicine		Physician - Family Med	84	day	q7days
Widowed	Female	White	Not Hispanic, Latino, or Spanish Origin	2019-03-27 09:41:18	Clinic Off Campus	68				Family Community Medicine	alendronate	alendronate 70 mg oral tablet	2018-09-10 18:46:11	Completed		Physician - Family Med	Family Medicine		Physician - Family Med
Widowed	Female	White	Not Hispanic, Latino, or Spanish Origin	2020-09-02 12:21:58	Clinic Off Campus	69	170.4	89.6		Family Community Medicine	alendronate	alendronate 70 mg oral tablet	2020-11-03 15:07:43	Ordered		Physician - Family Med	Family Medicine		Physician - Family Med
Widowed	Female	White	Not Hispanic, Latino, or Spanish Origin	2017-02-15 13:29:53	Clinic	66				Family Community Medicine	alendronate	alendronate 70 mg oral tablet	2017-07-10 15:59:20	Completed		Physician - Family Med	Family Medicine		Physician - Family Med
Widowed	Female	White	Not Hispanic, Latino, or Spanish Origin	2019-10-15 12:20:47	Clinic Off Campus	69				Family Community Medicine	alendronate	alendronate 70 mg oral tablet	2019-10-31 15:36:17	Completed		Physician - Family Med	Family Medicine		Physician - Family Med
Single	Male	White	Not Hispanic, Latino, or Spanish Origin	2016-10-04 10:58:15	Clinic	57				Orthopaedic Surgery	denosumab	Prolia 60 mg/mL subcutaneous solution	2016-10-04 12:38:58	DISCONTINUED		Nurse Pract - Orthopaedic Surg	Orthopaedic Surgery		Nurse Pract - Orthopaedic Surg
Single	Male	White	Not Hispanic, Latino, or Spanish Origin	2017-04-04 09:45:07	Clinic	58				Orthopaedic Surgery	denosumab	Prolia 60 mg/mL subcutaneous solution	2017-04-04 16:14:44	DISCONTINUED		Nurse Pract - Orthopaedic Surg	Orthopaedic Surgery		Nurse Pract - Orthopaedic Surg
Single	Male	White	Not Hispanic, Latino, or Spanish Origin	2017-10-17 08:49:00	Clinic	58				Orthopaedic Surgery	denosumab	Prolia 60 mg/mL subcutaneous solution	2017-10-18 05:57:58	Completed		Nurse Pract - Orthopaedic Surg	Orthopaedic Surgery		Nurse Pract - Orthopaedic Surg
Single	Male	White	Not Hispanic, Latino, or Spanish Origin	2018-05-01 10:02:44	Clinic	59				Orthopaedic Surgery	denosumab	Prolia 60 mg/mL subcutaneous solution	2018-05-01 21:49:40	Ordered		Nurse Pract - Orthopaedic Surg	Orthopaedic Surgery		Nurse Pract - Orthopaedic Surg
Married	Female	White	Not Hispanic, Latino, or Spanish Origin	2019-07-29 16:02:18	Clinic On Campus	86				Orthopaedic Surgery	denosumab	Prolia 60 mg/mL subcutaneous solution	2019-07-29 16:16:52	Ordered		Physician - Orthopaedic Surg	Orthopaedic Surgery		Physician - Orthopaedic Surg
Married	Female	White	Not Hispanic, Latino, or Spanish Origin	2020-05-13 10:54:40	Clinic Off Campus	87				Family Community Medicine	alendronate	Fosamax 70 mg oral tablet	2020-03-31 11:15:52	DISCONTINUED		Physician - Orthopaedic Surg	Orthopaedic Surgery		Physician - Orthopaedic Surg			q7days
Widowed	Female	White	Not Hispanic, Latino, or Spanish Origin	2018-09-28 08:20:03	Clinic Off Campus	77				Family Community Medicine	raloxifene	raloxifene 60 mg oral tablet	2019-09-09 14:00:40	Completed		Physician - Family Med	Family Medicine		Physician - Family Med
Widowed	Female	White	Not Hispanic, Latino, or Spanish Origin	2017-09-08 15:15:11	Clinic	76				Family Community Medicine	raloxifene	raloxifene 60 mg oral tablet	2017-11-27 18:05:15	Completed		Physician - Family Med	Family Medicine		Physician - Family Med
Widowed	Female	White	Not Hispanic, Latino, or Spanish Origin	2017-09-08 15:15:11	Clinic	76				Family Community Medicine	raloxifene	raloxifene 60 mg oral tablet	2018-09-04 09:54:49	Completed		Physician - Family Med	Family Medicine		Physician - Family Med
Widowed	Female	White	Not Hispanic, Latino, or Spanish Origin	2020-03-10 09:11:32	Clinic Off Campus	78	147.1	48.6		Family Community Medicine	raloxifene	raloxifene 60 mg oral tablet	2020-08-25 08:02:48	Ordered		Physician - Family Med	Family Medicine		Physician - Family Med
Married	Female	White	Not Hispanic, Latino, or Spanish Origin	2020-10-05 09:48:32	Clinic Off Campus	73	160	58		Family Community Medicine	alendronate	Fosamax 70 mg oral tablet	2020-10-05 10:26:44	Ordered		Physician - Family Med	Family Medicine		Physician - Family Med	84	day	q7days
Married	Female	White	Not Hispanic, Latino, or Spanish Origin	2018-10-29 14:31:26	Clinic On Campus	48				Breast Care Clinic	raloxifene	Evista 60 mg oral tablet	2018-10-29 15:04:15	Completed		Nurse Pract - Surgery Oncology	Surgery Oncology		Nurse Pract - Surgery Oncology			Daily
Married	Female	White	Not Hispanic, Latino, or Spanish Origin	2019-04-29 14:58:26	Clinic On Campus	48				Breast Care Clinic	raloxifene	Evista 60 mg oral tablet	2019-04-29 16:26:41	Completed		Nurse Pract - Surgery Oncology	Surgery Oncology		Nurse Pract - Surgery Oncology			Daily
Married	Female	White	Not Hispanic, Latino, or Spanish Origin	2019-04-29 14:58:26	Clinic On Campus	48				Breast Care Clinic	raloxifene	Evista 60 mg oral tablet	2019-08-08 12:24:25	Completed		Nurse Pract - Surgery Oncology	Surgery Oncology		Nurse Pract - Surgery Oncology			Daily
Married	Female	White	Not Hispanic, Latino, or Spanish Origin	2019-11-21 14:06:10	Clinic On Campus	49				Breast Care Clinic	raloxifene	Evista 60 mg oral tablet	2019-11-21 14:53:39	Completed		Nurse Pract - Surgery Oncology	Surgery Oncology		Nurse Pract - Surgery Oncology			Daily
Married	Female	White	Not Hispanic, Latino, or Spanish Origin	2019-11-21 14:06:10	Clinic On Campus	49	168.5			Breast Care Clinic	raloxifene	raloxifene 60 mg oral tablet	2020-12-03 07:43:37	Ordered		Nurse Pract - Surgery Oncology	Surgery Oncology		Nurse Pract - Surgery Oncology
Married	Female	White	Not Hispanic, Latino, or Spanish Origin	2018-01-18 15:40:42	Clinic	67				Orthopaedic Surgery	denosumab	Prolia 60 mg/mL subcutaneous solution	2018-01-18 16:54:05	Ordered		Physician - Orthopaedic Surg	Orthopaedic Surgery		Physician - Orthopaedic Surg
Married	Female	White	Not Hispanic, Latino, or Spanish Origin	2019-01-17 13:27:16	Clinic On Campus	68				Orthopaedic Surgery	denosumab	Prolia 60 mg/mL subcutaneous solution	2019-01-17 13:15:59	Ordered		Physician - Orthopaedic Surg	Orthopaedic Surgery		Physician - Orthopaedic Surg
Divorced	Female	White	Not Hispanic, Latino, or Spanish Origin	2017-11-02 16:19:22	Clinic	64				Orthopaedic Surgery	abaloparatide	Tymlos 80 mcg/0.04 mL subcutaneous solution	2017-11-02 16:44:02	DISCONTINUED		Physician - Orthopaedic Surg	Orthopaedic Surgery		Physician - Orthopaedic Surg			Daily
Divorced	Female	White	Not Hispanic, Latino, or Spanish Origin	2017-11-02 16:19:22	Clinic	64				Orthopaedic Surgery	teriparatide	Forteo 600 mcg/2.4 mL subcutaneous device	2017-11-22 13:10:03	DISCONTINUED		Physician - Orthopaedic Surg	Orthopaedic Surgery		Physician - Orthopaedic Surg			Daily
Divorced	Female	White	Not Hispanic, Latino, or Spanish Origin	2017-12-05 14:03:47	Clinic	64				Orthopaedic Surgery	teriparatide	Forteo 600 mcg/2.4 mL subcutaneous device	2017-12-05 14:45:15	DISCONTINUED		Nurse Pract - Orthopaedic Surg	Orthopaedic Surgery		Nurse Pract - Orthopaedic Surg			Daily
Married	Female	Other Race	Not Hispanic, Latino, or Spanish Origin	2017-06-27 09:28:58	Clinic	67				Endocrinology	ibandronate	ibandronate 150 mg oral tablet	2017-06-27 10:27:39	DISCONTINUED		Physician - Endocrinology	Endocrinology		Physician - Endocrinology
Married	Female	Other Race	Not Hispanic, Latino, or Spanish Origin	2017-06-27 09:28:58	Clinic	67				Endocrinology	ibandronate	ibandronate 150 mg oral tablet	2018-09-27 11:30:09	DISCONTINUED		Physician - Endocrinology	Endocrinology		Physician - Endocrinology
Married	Female	Other Race	Not Hispanic, Latino, or Spanish Origin	2019-10-24 10:01:23	Clinic On Campus	69				Dermatology	ibandronate	Boniva 150 mg oral tablet	2019-05-29 14:37:15	DISCONTINUED		Physician - Endocrinology	Endocrinology		Physician - Endocrinology	90	day	qmonth (30 days)
Married	Female	Other Race	Not Hispanic, Latino, or Spanish Origin	2019-11-04 14:37:41	Clinic On Campus	69				Internal Medicine	denosumab	Prolia 60 mg/mL subcutaneous solution	2019-11-04 15:16:23	Ordered		Physician - Internal Med	Internal Medicine		Physician - Internal Med			q6months
Married	Female	White	Not Hispanic, Latino, or Spanish Origin	2017-10-31 10:39:00	Clinic	75				Family Community Medicine	alendronate	alendronate 70 mg oral tablet	2017-11-08 15:55:51	DISCONTINUED		Physician - Family Med	Family Medicine		Physician - Family Med	28	day	q7days
Married	Female	White	Not Hispanic, Latino, or Spanish Origin	2017-10-31 10:39:00	Clinic	75				Family Community Medicine	alendronate	alendronate 70 mg oral tablet	2018-08-03 14:03:28	DISCONTINUED		Physician - Family Med	Family Medicine		Physician - Family Med
Married	Female	White	Not Hispanic, Latino, or Spanish Origin	2017-10-31 10:39:00	Clinic	75				Family Community Medicine	alendronate	alendronate 70 mg oral tablet	2019-03-18 09:14:02	DISCONTINUED		Physician - Family Med	Family Medicine		Physician Assistant - Family Med
Widowed	Female	White	Not Hispanic, Latino, or Spanish Origin	2019-11-12 12:26:05	Clinic Off Campus	66				Family Community Medicine	alendronate	Fosamax 70 mg oral tablet	2019-11-12 13:05:57	DISCONTINUED		Physician - Family Med	Family Medicine		Physician - Family Med			q7days
Widowed	Female	White	Not Hispanic, Latino, or Spanish Origin	2017-10-30 10:19:31	Clinic	81				Family Community Medicine	alendronate	alendronate 70 mg oral tablet	2018-03-22 11:27:56	Completed		Physician - Family Med	Family Medicine		Physician Assistant - Family Med
Widowed	Female	White	Not Hispanic, Latino, or Spanish Origin	2017-10-30 10:19:31	Clinic	81				Family Community Medicine	alendronate	alendronate 70 mg oral tablet	2018-06-26 16:54:37	Completed		Physician - Family Med	Family Medicine		Physician - Family Med
Widowed	Female	White	Not Hispanic, Latino, or Spanish Origin	2017-10-30 10:19:31	Clinic	81				Family Community Medicine	alendronate	alendronate 70 mg oral tablet	2019-08-06 12:53:14	DISCONTINUED		Physician - Family Med	Family Medicine		Physician Assistant - Family Med
Married	Female	White	Not Hispanic, Latino, or Spanish Origin	2020-07-09 12:52:53	Clinic Off Campus	65				Family Community Medicine	alendronate	Fosamax 70 mg oral tablet	2020-07-09 13:43:14	Ordered		Physician - Family Med	Family Medicine		Physician - Family Med	90	day	q7days
Married	Female	White	Not Hispanic, Latino, or Spanish Origin	2017-01-12 10:02:28	Clinic	79				Orthopaedic Surgery	denosumab	Prolia 60 mg/mL subcutaneous solution	2017-01-12 10:43:40	DISCONTINUED		Physician - Orthopaedic Surg	Orthopaedic Surgery		Physician - Orthopaedic Surg
Married	Female	White	Not Hispanic, Latino, or Spanish Origin	2017-02-22 08:50:03	Clinic	79				Orthopaedic Surgery	denosumab	Prolia 60 mg/mL subcutaneous solution	2017-02-22 09:43:32	DISCONTINUED		Nurse Pract - Orthopaedic Surg	Orthopaedic Surgery		Nurse Pract - Orthopaedic Surg
Married	Female	White	Not Hispanic, Latino, or Spanish Origin	2017-08-31 13:13:03	Clinic	79				Orthopaedic Surgery	denosumab	Prolia 60 mg/mL subcutaneous solution	2017-08-31 19:46:59	DISCONTINUED		Nurse Pract - Orthopaedic Surg	Orthopaedic Surgery		Nurse Pract - Orthopaedic Surg
Married	Female	White	Not Hispanic, Latino, or Spanish Origin	2018-05-29 13:44:59	Clinic	80				Orthopaedic Surgery	denosumab	denosumab 60 mg/mL subcutaneous solution	2018-05-29 14:22:43	DISCONTINUED		Nurse Pract - Orthopaedic Surg	Orthopaedic Surgery		Nurse Pract - Orthopaedic Surg
Married	Female	White	Not Hispanic, Latino, or Spanish Origin	2019-01-03 11:46:35	Clinic Off Campus	81				Orthopaedic Surgery	denosumab	Prolia 60 mg/mL subcutaneous solution	2019-01-03 12:29:01	DISCONTINUED		Nurse Pract - Orthopaedic Surg	Orthopaedic Surgery		Nurse Pract - Orthopaedic Surg
Married	Female	White	Not Hispanic, Latino, or Spanish Origin	2016-10-20 08:56:13	Clinic	68				Family Community Medicine	alendronate	alendronate 70 mg oral tablet	2016-12-12 11:52:20	Completed		Physician - Family Med	Family Medicine		Physician - Family Med
Married	Female	White	Not Hispanic, Latino, or Spanish Origin	2016-10-20 08:56:13	Clinic	68				Family Community Medicine	alendronate	alendronate 70 mg oral tablet	2018-02-07 15:14:46	Completed		Physician - Family Med	Family Medicine		Physician - Family Med
Married	Female	White	Not Hispanic, Latino, or Spanish Origin	2019-02-14 09:48:27	Clinic On Campus	71				Radiology	alendronate	alendronate 70 mg oral tablet	2019-03-25 14:54:11	DISCONTINUED		Physician - Family Med	Family Medicine		Physician - Family Med
Divorced	Female	White	Not Hispanic, Latino, or Spanish Origin	2016-09-02 09:08:26	Clinic	54				Orthopaedic Surgery	teriparatide	Forteo 600 mcg/2.4 mL subcutaneous device	2016-09-02 10:07:32	Completed		Nurse Pract - Orthopaedic Surg	Orthopaedic Surgery		Nurse Pract - Orthopaedic Surg			Daily
Divorced	Female	White	Not Hispanic, Latino, or Spanish Origin	2017-10-03 10:57:18	CANC	55				Orthopaedic Surgery	teriparatide	Forteo 600 mcg/2.4 mL subcutaneous device	2017-11-20 18:11:46	Completed		Physician - Orthopaedic Surg	Orthopaedic Surgery		Physician - Orthopaedic Surg			Daily
Divorced	Female	White	Not Hispanic, Latino, or Spanish Origin	2017-10-03 10:57:18	CANC	55				Orthopaedic Surgery	teriparatide	Forteo 600 mcg/2.4 mL subcutaneous device	2017-11-20 18:15:26	DISCONTINUED		Physician - Orthopaedic Surg	Orthopaedic Surgery		Physician - Orthopaedic Surg			Daily
Divorced	Female	White	Not Hispanic, Latino, or Spanish Origin	2017-11-14 14:33:45	Clinic	55				Orthopaedic Surgery	denosumab	Prolia 60 mg/mL subcutaneous solution	2017-11-14 17:07:51	DISCONTINUED		Nurse Pract - Orthopaedic Surg	Orthopaedic Surgery		Nurse Pract - Orthopaedic Surg
Married	Female	White	Not Hispanic, Latino, or Spanish Origin	2016-07-19 08:39:00	Clinic	67				Family Community Medicine	alendronate	alendronate 70 mg oral tablet	2016-07-19 09:20:09	DISCONTINUED		Physician - Family Med	Family Medicine		Physician - Family Med
Married	Female	White	Not Hispanic, Latino, or Spanish Origin	2017-07-21 10:11:00	Clinic	68				Family Community Medicine	alendronate	Fosamax 70 mg oral tablet	2017-07-29 15:40:28	DISCONTINUED		Physician - Family Med	Family Medicine		Physician - Family Med	28	day	q7days
Single	Female	White	Not Hispanic, Latino, or Spanish Origin	2018-04-16 16:48:52	Clinic	64				Orthopaedic Surgery	denosumab	Prolia 60 mg/mL subcutaneous solution	2018-04-16 17:47:28	Ordered		Physician - Orthopaedic Surg	Orthopaedic Surgery		Physician - Orthopaedic Surg
Single	Female	White	Not Hispanic, Latino, or Spanish Origin	2018-05-14 13:17:00	Clinic	65				Orthopaedic Surgery	denosumab	Prolia 60 mg/mL subcutaneous solution	2018-05-14 13:25:03	Ordered		Nurse Pract - Orthopaedic Surg	Orthopaedic Surgery		Nurse Pract - Orthopaedic Surg
Married	Female	White	Not Hispanic, Latino, or Spanish Origin	2021-03-03 10:08:47	Clinic Off Campus	78	161.8	99.3		Family Community Medicine	ibandronate	Boniva 150 mg oral tablet	2021-03-03 10:43:17	Ordered		Physician - Family Med	Family Medicine		Physician - Family Med			qmonth (30 days)
Married	Female	White	Not Hispanic, Latino, or Spanish Origin	2019-08-13 09:13:51	Clinic On Campus	77				Radiology	ibandronate	Boniva 150 mg oral tablet	2019-08-16 13:08:17	DISCONTINUED		Physician - Family Med	Family Medicine		Physician - Family Med	90	day	qmonth (30 days)
Married	Female	White	Not Hispanic, Latino, or Spanish Origin	2017-04-12 13:01:00	Clinic	77				Orthopaedic Surgery	denosumab	Prolia 60 mg/mL subcutaneous solution	2017-04-12 17:03:20	DISCONTINUED		Nurse Pract - Orthopaedic Surg	Orthopaedic Surgery		Nurse Pract - Orthopaedic Surg
Married	Female	White	Not Hispanic, Latino, or Spanish Origin	2016-10-04 09:38:17	Clinic	61				Orthopaedic Surgery	denosumab	Prolia 60 mg/mL subcutaneous solution	2016-10-04 10:29:12	DISCONTINUED		Nurse Pract - Orthopaedic Surg	Orthopaedic Surgery		Nurse Pract - Orthopaedic Surg
Married	Female	White	Not Hispanic, Latino, or Spanish Origin	2017-04-11 12:44:03	Clinic	61				Orthopaedic Surgery	denosumab	Prolia 60 mg/mL subcutaneous solution	2017-04-11 13:14:54	Ordered		Nurse Pract - Orthopaedic Surg	Orthopaedic Surgery		Nurse Pract - Orthopaedic Surg
Married	Female	White	Not Hispanic, Latino, or Spanish Origin	2017-10-12 13:06:09	Clinic	62				Orthopaedic Surgery	denosumab	Prolia 60 mg/mL subcutaneous solution	2017-10-12 13:34:25	Ordered		Nurse Pract - Orthopaedic Surg	Orthopaedic Surgery		Nurse Pract - Orthopaedic Surg
Divorced	Female	White	Not Hispanic, Latino, or Spanish Origin	2021-02-08 07:46:13	Clinic Off Campus	76	161.6	80.8		Family Community Medicine	alendronate	Fosamax 70 mg oral tablet	2021-02-08 08:39:31	Ordered		Physician - Family Med	Family Medicine		Physician - Family Med			q7days
Married	Female	Other Race	Not Hispanic, Latino, or Spanish Origin	2019-05-02 15:34:54	Clinic On Campus	72				Orthopaedic Surgery	abaloparatide	Tymlos 3120 mcg/1.56 mL subcutaneous solution	2019-05-02 17:02:12	Completed		Physician - Orthopaedic Surg	Orthopaedic Surgery		Physician - Orthopaedic Surg			Daily
Married	Female	Other Race	Not Hispanic, Latino, or Spanish Origin	2019-05-02 15:34:54	Clinic On Campus	72				Orthopaedic Surgery	denosumab	Prolia 60 mg/mL subcutaneous solution	2019-05-02 16:29:09	DISCONTINUED		Physician - Orthopaedic Surg	Orthopaedic Surgery		Physician - Orthopaedic Surg
Married	Female	Other Race	Not Hispanic, Latino, or Spanish Origin	2020-06-11 11:47:54	Clinic On Campus	74				Orthopaedic Surgery	abaloparatide	Tymlos 3120 mcg/1.56 mL subcutaneous solution	2019-05-06 11:21:48	DISCONTINUED		Physician - Orthopaedic Surg	Orthopaedic Surgery		Physician - Orthopaedic Surg			Daily
Married	Female	Other Race	Not Hispanic, Latino, or Spanish Origin	2019-06-03 12:37:19	Clinic On Campus	73				Orthopaedic Surgery	denosumab	Prolia 60 mg/mL subcutaneous solution	2019-06-24 14:53:38	Ordered		Physician - Orthopaedic Surg	Orthopaedic Surgery		Physician - Orthopaedic Surg
Divorced	Female	White	Not Hispanic, Latino, or Spanish Origin	2018-05-02 15:21:45	Clinic	75				Family Community Medicine	alendronate	Fosamax 70 mg oral tablet	2018-05-02 16:04:35	DISCONTINUED		Physician - Family Med	Family Medicine		Physician - Family Med			q7days
Separated	Female	White	Not Hispanic, Latino, or Spanish Origin	2017-05-04 14:54:55	Clinic	57				Orthopaedic Surgery	teriparatide	Forteo 600 mcg/2.4 mL subcutaneous device	2017-05-04 15:48:38	Completed		Nurse Pract - Orthopaedic Surg	Orthopaedic Surgery		Nurse Pract - Orthopaedic Surg			Daily
Separated	Female	White	Not Hispanic, Latino, or Spanish Origin	2017-05-04 14:54:55	Clinic	57				Orthopaedic Surgery	teriparatide	Forteo 600 mcg/2.4 mL subcutaneous device	2018-04-13 16:00:38	DISCONTINUED		Nurse Pract - Orthopaedic Surg	Orthopaedic Surgery		Nurse Pract - Orthopaedic Surg
Separated	Female	White	Not Hispanic, Latino, or Spanish Origin	2019-08-02 16:10:19	Clinic On Campus	60				Neurology	teriparatide	Forteo 600 mcg/2.4 mL subcutaneous device	2019-01-17 12:04:44	DISCONTINUED		Nurse Pract - Orthopaedic Surg	Orthopaedic Surgery		Nurse Pract - Orthopaedic Surg			Daily
Married	Female	Asian	Not Hispanic, Latino, or Spanish Origin	2017-10-26 08:50:34	Clinic	74				Orthopaedic Surgery	denosumab	Prolia 60 mg/mL subcutaneous solution	2017-10-26 09:29:22	Completed		Nurse Pract - Orthopaedic Surg	Orthopaedic Surgery		Nurse Pract - Orthopaedic Surg
Married	Female	Asian	Not Hispanic, Latino, or Spanish Origin	2017-11-29 08:24:33	Clinic	74				Orthopaedic Surgery	denosumab	Prolia 60 mg/mL subcutaneous solution	2017-11-29 08:34:28	DISCONTINUED		Nurse Pract - Orthopaedic Surg	Orthopaedic Surgery		Nurse Pract - Orthopaedic Surg
Single	Female	White	Not Hispanic, Latino, or Spanish Origin	2016-05-12 14:01:33	Clinic	61				Orthopaedic Surgery	denosumab	Prolia 60 mg/mL subcutaneous solution	2016-05-12 14:14:28	DISCONTINUED		Physician - Orthopaedic Surg	Orthopaedic Surgery		Physician - Orthopaedic Surg
Single	Female	White	Not Hispanic, Latino, or Spanish Origin	2020-01-23 13:29:41	Clinic On Campus	64				Orthopaedic Surgery	denosumab	Prolia 60 mg/mL subcutaneous solution	2020-01-23 13:39:37	DISCONTINUED		Physician - Orthopaedic Surg	Orthopaedic Surgery		Physician - Orthopaedic Surg
Single	Female	White	Not Hispanic, Latino, or Spanish Origin	2020-01-23 13:29:41	Clinic On Campus	64				Orthopaedic Surgery	romosozumab	Evenity 105 mg/1.17 mL subcutaneous solution	2020-01-23 13:58:34	Ordered		Physician - Orthopaedic Surg	Orthopaedic Surgery		Physician - Orthopaedic Surg			qmonth (30 days)
Married	Female	White	Not Hispanic, Latino, or Spanish Origin	2018-05-07 10:27:39	PreClinic	53				Rheumatology	denosumab	Prolia 60 mg/mL subcutaneous solution	2020-04-13 10:18:30	Ordered		Physician - Orthopaedic Surg	Orthopaedic Surgery		Physician - Orthopaedic Surg
Married	Female	White	Not Hispanic, Latino, or Spanish Origin	2018-05-07 10:27:39	PreClinic	53				Rheumatology	teriparatide	Forteo Pen 600 mcg/2.4 mL SQ solution	2020-04-10 17:39:04	Ordered		Physician - Orthopaedic Surg	Orthopaedic Surgery		Physician - Orthopaedic Surg			Daily
Married	Female	White	Not Hispanic, Latino, or Spanish Origin	2018-05-07 10:27:39	PreClinic	53				Rheumatology	teriparatide	Forteo Pen 600 mcg/2.4 mL SQ solution	2020-04-21 09:06:57	Ordered		Physician - Orthopaedic Surg	Orthopaedic Surgery		Physician - Orthopaedic Surg			Daily
Married	Female	White	Not Hispanic, Latino, or Spanish Origin	2020-03-26 08:22:17	Clinic On Campus	55				Orthopaedic Surgery	abaloparatide	Tymlos Pen 3120 mcg/1.56 mL SQ solution	2020-03-26 14:08:55	Ordered		Physician - Orthopaedic Surg	Orthopaedic Surgery		Physician - Orthopaedic Surg			Daily
Single	Male	White	Not Hispanic, Latino, or Spanish Origin	2019-10-29 13:46:14	Clinic Off Campus	44	172.72	74		Rheumatology	alendronate	alendronate 35 mg oral tablet	2020-11-19 13:07:32	Completed		Physician - Rheumatology	Rheumatology		Physician - Rheumatology
Single	Male	White	Not Hispanic, Latino, or Spanish Origin	2019-10-29 13:46:14	Clinic Off Campus	44				Rheumatology	alendronate	Fosamax 35 mg oral tablet	2019-10-29 14:54:04	Completed		Physician - Rheumatology	Rheumatology		Physician - Rheumatology			q7days
Single	Male	White	Not Hispanic, Latino, or Spanish Origin	2019-10-29 13:46:14	Clinic Off Campus	44				Rheumatology	alendronate	Fosamax 35 mg oral tablet	2020-04-07 13:23:18	Completed		Physician - Rheumatology	Rheumatology		Physician - Rheumatology			q7days
Single	Male	White	Not Hispanic, Latino, or Spanish Origin	2019-10-29 13:46:14	Clinic Off Campus	44	172.72	74		Rheumatology	alendronate	Fosamax 35 mg oral tablet	2020-08-13 15:34:26	Completed		Physician - Rheumatology	Rheumatology		Physician - Rheumatology			q7days
Single	Male	White	Not Hispanic, Latino, or Spanish Origin	2020-10-20 10:17:44	Clinic Off Campus	45	172.72	74		Rheumatology	alendronate	alendronate 35 mg oral tablet	2020-12-30 12:58:15	Ordered		Physician - Rheumatology	Rheumatology		Physician - Rheumatology
Widowed	Male	White	Not Hispanic, Latino, or Spanish Origin	2019-09-12 10:36:52	Clinic Off Campus	65				Family Community Medicine	ibandronate	ibandronate 150 mg oral tablet	2019-09-12 11:24:12	Completed		Physician - Family Med	Family Medicine		Physician - Family Med			qmonth (30 days)
Widowed	Male	White	Not Hispanic, Latino, or Spanish Origin	2019-12-13 10:49:13	Clinic Off Campus	66				Family Community Medicine	ibandronate	ibandronate 150 mg oral tablet	2019-12-13 11:52:44	Completed		Physician - Family Med	Family Medicine		Physician - Family Med			qmonth (30 days)
Widowed	Male	White	Not Hispanic, Latino, or Spanish Origin	2019-12-13 10:49:13	Clinic Off Campus	66				Family Community Medicine	ibandronate	ibandronate 150 mg oral tablet	2019-12-18 21:27:11	Ordered		Physician - Family Med	Family Medicine		Physician - Family Med			qmonth (30 days)
Married	Female	White	Not Hispanic, Latino, or Spanish Origin	2018-01-04 15:20:29	Clinic	71				Orthopaedic Surgery	abaloparatide	Tymlos 80 mcg/0.04 mL subcutaneous solution	2018-01-04 15:41:47	Completed		Physician - Orthopaedic Surg	Orthopaedic Surgery		Physician - Orthopaedic Surg			Daily
Married	Female	White	Not Hispanic, Latino, or Spanish Origin	2018-01-18 09:40:02	Clinic	71				Otolaryngology	abaloparatide	Tymlos 80 mcg/0.04 mL subcutaneous solution	2018-01-05 11:36:25	Completed		Physician - Orthopaedic Surg	Orthopaedic Surgery		Physician - Orthopaedic Surg			Daily
Married	Female	White	Not Hispanic, Latino, or Spanish Origin	2018-02-02 08:57:25	Clinic	71				Orthopaedic Surgery	abaloparatide	Tymlos 80 mcg/0.04 mL subcutaneous solution	2018-07-20 12:51:53	Completed		Nurse Pract - Orthopaedic Surg	Orthopaedic Surgery		Nurse Pract - Orthopaedic Surg			Daily
Married	Female	White	Not Hispanic, Latino, or Spanish Origin	2018-05-09 14:04:32	PreClinic	71				Orthopaedic Surgery	abaloparatide	Tymlos 3120 mcg/1.56 mL subcutaneous solution	2019-04-18 16:08:04	DISCONTINUED		Physician - Orthopaedic Surg	Orthopaedic Surgery		Physician - Orthopaedic Surg			Daily
Married	Female	White	Not Hispanic, Latino, or Spanish Origin	2018-05-09 14:04:32	PreClinic	71				Orthopaedic Surgery	abaloparatide	Tymlos 3120 mcg/1.56 mL subcutaneous solution	2019-07-22 15:41:06	DISCONTINUED		Physician - Orthopaedic Surg	Orthopaedic Surgery		Physician - Orthopaedic Surg			Daily
Married	Female	White	Not Hispanic, Latino, or Spanish Origin	2020-01-02 13:26:52	Clinic On Campus	73				Orthopaedic Surgery	denosumab	Prolia 60 mg/mL subcutaneous solution	2020-01-02 13:29:38	DISCONTINUED		Physician - Orthopaedic Surg	Orthopaedic Surgery		Physician - Orthopaedic Surg
Married	Female	White	Not Hispanic, Latino, or Spanish Origin	2020-01-02 13:26:52	Clinic On Campus	73				Orthopaedic Surgery	romosozumab	Evenity 105 mg/1.17 mL subcutaneous solution	2020-01-02 13:46:02	DISCONTINUED		Physician - Orthopaedic Surg	Orthopaedic Surgery		Physician - Orthopaedic Surg			qmonth (30 days)
Married	Female	White	Not Hispanic, Latino, or Spanish Origin	2021-01-28 13:03:01	Clinic On Campus	74				Orthopaedic Surgery	denosumab	Prolia 60 mg/mL subcutaneous solution	2021-01-28 12:55:15	Ordered		Physician - Orthopaedic Surg	Orthopaedic Surgery		Physician - Orthopaedic Surg
Married	Female	White	Not Hispanic, Latino, or Spanish Origin	2020-09-15 07:29:20	Clinic On Campus	89	151	56.9		Internal Medicine	alendronate	alendronate 70 mg oral tablet	2020-09-15 10:35:20	Completed		Physician - Internal Med	Internal Medicine		Physician - Internal Med
Married	Female	White	Not Hispanic, Latino, or Spanish Origin	2020-05-05 08:35:47	Clinic On Campus	88	151	56.9		Internal Medicine	alendronate	alendronate 70 mg oral tablet	2020-09-15 14:00:02	Ordered		Physician - Internal Med	Internal Medicine		Physician - Internal Med
Married	Female	White	Not Hispanic, Latino, or Spanish Origin	2020-12-07 09:33:06	Clinic Off Campus	89				Cardiology	alendronate	alendronate 70 mg oral tablet	2019-12-24 10:30:21	DISCONTINUED		Physician - Internal Med	Internal Medicine		Physician - Internal Med
Married	Female	White	Not Hispanic, Latino, or Spanish Origin	2020-05-19 10:04:05	Clinic On Campus	72				Internal Medicine	alendronate	alendronate 70 mg oral tablet	2019-12-02 14:20:25	Completed		Physician - Internal Med	Internal Medicine		Physician - Internal Med
Married	Female	White	Not Hispanic, Latino, or Spanish Origin	2020-05-19 10:04:05	Clinic On Campus	72	164.3			Internal Medicine	alendronate	alendronate 70 mg oral tablet	2020-10-26 21:40:51	Ordered		Physician - Internal Med	Internal Medicine		Physician - Internal Med
Married	Female	White	Not Hispanic, Latino, or Spanish Origin	2020-09-21 15:30:34	Clinic On Campus	45				Orthopaedic Surgery	romosozumab	Evenity 105 mg/1.17 mL subcutaneous solution	2020-09-21 15:56:57	Ordered		Physician - Orthopaedic Surg	Orthopaedic Surgery		Physician - Orthopaedic Surg			qmonth (30 days)
Widowed	Female	White	Not Hispanic, Latino, or Spanish Origin	2019-10-16 13:45:58	Clinic Off Campus	72				Family Community Medicine	alendronate	Fosamax 70 mg oral tablet	2019-10-16 14:54:55	Ordered		Physician - Family Med	Family Medicine		Physician - Family Med	84	day	q7days
Widowed	Female	White	Not Hispanic, Latino, or Spanish Origin	2018-10-18 07:59:43	Clinic Off Campus	76				Rheumatology	alendronate	Fosamax 70 mg oral tablet	2018-10-18 08:41:53	DISCONTINUED		Physician - Rheumatology	Rheumatology		Physician - Rheumatology			q7days
Widowed	Female	White	Not Hispanic, Latino, or Spanish Origin	2020-05-26 09:50:23	Clinic Off Campus	78				Rheumatology	ibandronate	Boniva 150 mg oral tablet	2020-05-26 13:08:50	Ordered		Physician - Rheumatology	Rheumatology		Physician - Rheumatology			qmonth (30 days)
Married	Female	White	Not Hispanic, Latino, or Spanish Origin	2019-04-04 13:51:07	Clinic On Campus	67				Orthopaedic Surgery	denosumab	Prolia 60 mg/mL subcutaneous solution	2019-04-04 14:39:50	DISCONTINUED		Physician - Orthopaedic Surg	Orthopaedic Surgery		Physician - Orthopaedic Surg
Widowed	Female	White	Not Hispanic, Latino, or Spanish Origin	2018-08-24 08:43:19	Clinic On Campus	90				Orthopaedic Surgery	denosumab	Prolia 60 mg/mL subcutaneous solution	2018-08-24 09:40:37	Ordered		Nurse Pract - Orthopaedic Surg	Orthopaedic Surgery		Nurse Pract - Orthopaedic Surg
Widowed	Female	White	Not Hispanic, Latino, or Spanish Origin	2019-09-26 09:39:34	Clinic On Campus	88				Orthopaedic Surgery	denosumab	Prolia 60 mg/mL subcutaneous solution	2019-09-26 10:35:33	Ordered		Physician - Orthopaedic Surg	Orthopaedic Surgery		Physician - Orthopaedic Surg
Married	Female	Black or African American	Not Hispanic, Latino, or Spanish Origin	2017-03-23 09:10:40	CANC	63				Oncology	denosumab	Prolia 60 mg/mL subcutaneous solution	2017-03-22 11:05:12	Completed		Nurse Pract - Orthopaedic Surg	Orthopaedic Surgery		Nurse Pract - Orthopaedic Surg
Married	Female	Black or African American	Not Hispanic, Latino, or Spanish Origin	2017-10-11 09:23:04	Clinic	64				Orthopaedic Surgery	denosumab	Prolia 60 mg/mL subcutaneous solution	2017-10-11 09:55:18	Ordered		Nurse Pract - Orthopaedic Surg	Orthopaedic Surgery		Nurse Pract - Orthopaedic Surg
Single	Male	White	Not Hispanic, Latino, or Spanish Origin	2018-07-25 13:26:37	Clinic Off Campus	67				Family Community Medicine	alendronate	alendronate 70 mg oral tablet	2018-07-25 14:30:48	Completed		Physician - Family Med	Family Medicine		Physician - Family Med
Single	Male	White	Not Hispanic, Latino, or Spanish Origin	2016-07-12 13:22:08	Clinic	65				Family Community Medicine	alendronate	alendronate 70 mg oral tablet	2017-07-27 13:31:10	Completed		Physician - Family Med	Family Medicine		Physician - Family Med
Single	Male	White	Not Hispanic, Latino, or Spanish Origin	2016-07-12 13:22:08	Clinic	65				Family Community Medicine	alendronate	Fosamax 70 mg oral tablet	2016-08-15 12:39:49	Completed		Physician - Family Med	Family Medicine		Physician - Family Med
Single	Male	White	Not Hispanic, Latino, or Spanish Origin	2017-08-14 10:58:56	Clinic	66				Family Community Medicine	alendronate	alendronate 70 mg oral tablet	2017-08-14 11:20:48	Completed		Physician - Family Med	Family Medicine		Physician - Family Med
Single	Male	White	Not Hispanic, Latino, or Spanish Origin	2020-02-03 07:53:13	Clinic Off Campus	68				Family Community Medicine	alendronate	alendronate 70 mg oral tablet	2020-07-06 14:33:16	Ordered		Physician - Family Med	Family Medicine		Physician - Family Med
Single	Male	White	Not Hispanic, Latino, or Spanish Origin	2019-07-15 11:05:39	Clinic Off Campus	68				Family Community Medicine	alendronate	alendronate 70 mg oral tablet	2019-07-29 09:55:44	Completed		Physician - Family Med	Family Medicine		Physician - Family Med
Married	Female	White	Not Hispanic, Latino, or Spanish Origin	2020-11-23 08:24:14	Clinic Off Campus	68	159	53.9		Family Community Medicine	ibandronate	Boniva 150 mg oral tablet	2021-01-06 12:22:22	Ordered		Physician - Family Med	Family Medicine		Physician - Family Med	90	day	qmonth (30 days)
Married	Female	White	Not Hispanic, Latino, or Spanish Origin	2017-10-19 14:16:00	Clinic	63				Orthopaedic Surgery	teriparatide	Forteo 600 mcg/2.4 mL subcutaneous device	2017-10-19 14:47:43	DISCONTINUED		Physician - Orthopaedic Surg	Orthopaedic Surgery		Physician - Orthopaedic Surg			Daily
Married	Female	White	Not Hispanic, Latino, or Spanish Origin	2017-11-28 14:07:23	Clinic	63				Family Community Medicine	alendronate	Fosamax 35 mg oral tablet	2017-11-28 14:51:51	DISCONTINUED		Physician - Family Med	Family Medicine		Physician - Family Med	28	day	q7days
Married	Female	White	Not Hispanic, Latino, or Spanish Origin	2020-07-23 15:06:17	Clinic On Campus	66	158	73.6		Orthopaedic Surgery	romosozumab	Evenity 105 mg/1.17 mL subcutaneous solution	2020-07-23 16:21:41	DISCONTINUED		Physician - Orthopaedic Surg	Orthopaedic Surgery		Physician - Orthopaedic Surg			qmonth (30 days)
Widowed	Female	White	Not Hispanic, Latino, or Spanish Origin	2020-12-10 11:07:20	Clinic On Campus	86				Orthopaedic Surgery	denosumab	Prolia 60 mg/mL subcutaneous solution	2020-12-11 11:03:29	Ordered		Physician - Orthopaedic Surg	Orthopaedic Surgery		Physician - Orthopaedic Surg
Widowed	Female	White	Not Hispanic, Latino, or Spanish Origin	2020-12-10 11:07:20	Clinic On Campus	86				Orthopaedic Surgery	romosozumab	Evenity 105 mg/1.17 mL subcutaneous solution	2020-12-10 12:17:40	DISCONTINUED		Physician - Orthopaedic Surg	Orthopaedic Surgery		Physician - Orthopaedic Surg			qmonth (30 days)
Married	Female	White	Not Hispanic, Latino, or Spanish Origin	2016-08-25 13:41:04	Clinic	81				Orthopaedic Surgery	denosumab	Prolia 60 mg/mL subcutaneous solution	2016-08-25 14:13:45	Completed		Physician - Orthopaedic Surg	Orthopaedic Surgery		Physician - Orthopaedic Surg
Divorced	Female	White	Not Hispanic, Latino, or Spanish Origin	2019-10-29 12:40:39	Clinic	70				Family Community Medicine	ibandronate	ibandronate 150 mg oral tablet	2019-11-04 21:19:22	Completed		Physician - Family Med	Family Medicine		Physician - Family Med			qmonth (30 days)
Divorced	Female	White	Not Hispanic, Latino, or Spanish Origin	2019-10-29 12:40:39	Clinic	70				Family Community Medicine	ibandronate	ibandronate 150 mg oral tablet	2019-12-03 20:04:30	DISCONTINUED		Physician - Family Med	Family Medicine		Physician - Family Med			qmonth (30 days)
Divorced	Female	White	Not Hispanic, Latino, or Spanish Origin	2019-10-29 12:40:39	Clinic	70				Family Community Medicine	risedronate	risedronate 150 mg oral tablet	2019-10-29 13:19:13	DISCONTINUED		Physician - Family Med	Family Medicine		Physician - Family Med			q4weeks
Widowed	Female	White	Not Hispanic, Latino, or Spanish Origin	2016-09-01 15:20:19	Clinic	80				Orthopaedic Surgery	denosumab	Prolia 60 mg/mL subcutaneous solution	2016-09-01 15:32:42	DISCONTINUED		Physician - Orthopaedic Surg	Orthopaedic Surgery		Physician - Orthopaedic Surg
Single	Female	White	Not Hispanic, Latino, or Spanish Origin	2020-07-06 09:43:01	Clinic On Campus	70	159.3	53.5		Hematology/Oncology	alendronate	Fosamax 70 mg oral tablet	2020-07-20 15:15:58	Ordered		Physician - Hem/Onc	Hematology/Oncology		Physician - Hem/Onc			q7days
Married	Female	White	Not Hispanic, Latino, or Spanish Origin	2017-11-28 13:46:00	Clinic	69				Family Community Medicine	alendronate	Fosamax 70 mg oral tablet	2018-02-20 14:24:50	DISCONTINUED		Physician - Family Med	Family Medicine		Physician - Family Med			q7days
Married	Female	White	Not Hispanic, Latino, or Spanish Origin	2017-08-28 14:43:00	Clinic	79				Orthopaedic Surgery	denosumab	Prolia 60 mg/mL subcutaneous solution	2017-08-28 15:03:52	DISCONTINUED		Physician - Orthopaedic Surg	Orthopaedic Surgery		Physician - Orthopaedic Surg
Married	Female	White	Not Hispanic, Latino, or Spanish Origin	2017-10-17 10:35:00	Clinic	79				Orthopaedic Surgery	denosumab	Prolia 60 mg/mL subcutaneous solution	2017-10-18 06:01:53	Completed		Nurse Pract - Orthopaedic Surg	Orthopaedic Surgery		Nurse Pract - Orthopaedic Surg
Married	Female	White	Not Hispanic, Latino, or Spanish Origin	2018-05-01 13:04:39	Clinic	79				Orthopaedic Surgery	denosumab	Prolia 60 mg/mL subcutaneous solution	2018-05-01 22:06:20	Ordered		Nurse Pract - Orthopaedic Surg	Orthopaedic Surgery		Nurse Pract - Orthopaedic Surg
Married	Female	White	Not Hispanic, Latino, or Spanish Origin	2021-03-25 09:42:33	Clinic On Campus	63				Orthopaedic Surgery	denosumab	Prolia 60 mg/mL subcutaneous solution	2021-02-17 09:39:10	Ordered		Nurse Pract - Orthopaedic Surg	Orthopaedic Surgery		Nurse Pract - Orthopaedic Surg			q6months
Married	Female	White	Not Hispanic, Latino, or Spanish Origin	2017-02-10 11:12:23	Clinic	58				Orthopaedic Surgery	denosumab	Prolia 60 mg/mL subcutaneous solution	2017-02-10 11:30:49	Completed		Nurse Pract - Orthopaedic Surg	Orthopaedic Surgery		Nurse Pract - Orthopaedic Surg
Married	Female	White	Not Hispanic, Latino, or Spanish Origin	2020-03-20 09:35:17	Clinic On Campus	62				Orthopaedic Surgery	denosumab	Prolia 60 mg/mL subcutaneous solution	2020-02-18 11:51:01	Completed		Nurse Pract - Orthopaedic Surg	Orthopaedic Surgery		Nurse Pract - Orthopaedic Surg			q6months
Married	Female	White	Not Hispanic, Latino, or Spanish Origin	2020-03-20 09:35:17	Clinic On Campus	62				Orthopaedic Surgery	denosumab	Prolia 60 mg/mL subcutaneous solution	2020-08-19 14:28:39	Completed		Nurse Pract - Orthopaedic Surg	Orthopaedic Surgery		Nurse Pract - Orthopaedic Surg
Married	Female	White	Not Hispanic, Latino, or Spanish Origin	2020-03-20 09:35:17	Clinic On Campus	62				Orthopaedic Surgery	denosumab	Prolia 60 mg/mL subcutaneous solution	2020-08-21 13:01:12	Completed		Nurse Pract - Orthopaedic Surg	Orthopaedic Surgery		Nurse Pract - Orthopaedic Surg			q6months
Married	Female	White	Not Hispanic, Latino, or Spanish Origin	2020-09-21 09:15:59	Clinic On Campus	62				Orthopaedic Surgery	denosumab	Prolia 60 mg/mL subcutaneous solution	2021-02-16 08:06:04	Completed		Nurse Pract - Orthopaedic Surg	Orthopaedic Surgery		Nurse Pract - Orthopaedic Surg
Single	Male	White	Not Hispanic, Latino, or Spanish Origin	2018-02-12 09:23:22	Clinic	60				Dermatology	alendronate	alendronate 70 mg oral tablet	2018-02-07 16:39:13	DISCONTINUED		Resident	Dermatology		Resident	28	day	q7days
Single	Male	White	Not Hispanic, Latino, or Spanish Origin	2019-01-04 15:42:38	Clinic Off Campus	61				Family Community Medicine	alendronate	alendronate 70 mg oral tablet	2019-01-04 16:37:32	Ordered		Nurse Pract - Family Med	Family Medicine		Nurse Pract - Family Med	28	day	q7days
Single	Male	White	Not Hispanic, Latino, or Spanish Origin	2019-02-04 14:57:47	Clinic Off Campus	61				Family Community Medicine	alendronate	alendronate 70 mg oral tablet	2019-09-04 11:16:55	Deleted		Nurse Pract - Family Med	Family Medicine		Nurse Pract - Family Med			q7days
Married	Female	White	Not Hispanic, Latino, or Spanish Origin	2016-05-31 13:20:08	Clinic	72				Family Community Medicine	raloxifene	raloxifene 60 mg oral tablet	2017-03-07 20:36:57	Completed		Physician - Family Med	Family Medicine		Physician - Family Med
Married	Female	White	Not Hispanic, Latino, or Spanish Origin	2017-04-04 08:41:00	Clinic	72				Family Community Medicine	raloxifene	raloxifene 60 mg oral tablet	2018-03-09 09:33:58	Completed		Physician - Family Med	Family Medicine		Physician Assistant - Family Med
Married	Female	White	Not Hispanic, Latino, or Spanish Origin	2017-04-04 08:41:00	Clinic	72				Family Community Medicine	raloxifene	raloxifene 60 mg oral tablet	2018-12-06 14:49:26	Completed		Physician - Family Med	Family Medicine		Physician - Family Med
Married	Female	White	Not Hispanic, Latino, or Spanish Origin	2017-04-04 08:41:00	Clinic	72				Family Community Medicine	raloxifene	raloxifene 60 mg oral tablet	2018-12-06 14:49:26	DISCONTINUED		Physician - Family Med	Family Medicine		Physician - Family Med
Married	Female	White	Not Hispanic, Latino, or Spanish Origin	2017-04-04 08:41:00	Clinic	72				Family Community Medicine	raloxifene	raloxifene 60 mg oral tablet	2019-06-03 07:52:57	Completed		Physician - Family Med	Family Medicine		Physician - Family Med
Married	Female	White	Not Hispanic, Latino, or Spanish Origin	2017-04-04 08:41:00	Clinic	72				Family Community Medicine	raloxifene	raloxifene 60 mg oral tablet	2020-05-11 08:37:04	Ordered		Physician - Family Med	Family Medicine		Physician - Family Med
Married	Female	White	Not Hispanic, Latino, or Spanish Origin	2018-06-04 13:51:08	Clinic On Campus	68				Orthopaedic Surgery	denosumab	Prolia 60 mg/mL subcutaneous solution	2018-06-04 14:49:59	Ordered		Physician - Orthopaedic Surg	Orthopaedic Surgery		Physician - Orthopaedic Surg
Widowed	Female	White	Not Hispanic, Latino, or Spanish Origin	2019-03-21 11:03:50	Clinic On Campus	87				Orthopaedic Surgery	abaloparatide	Tymlos 3120 mcg/1.56 mL subcutaneous solution	2019-03-21 11:39:08	DISCONTINUED		Physician - Orthopaedic Surg	Orthopaedic Surgery		Physician - Orthopaedic Surg			Daily
Married	Female	White	Not Hispanic, Latino, or Spanish Origin	2016-11-03 14:10:07	Clinic	45				Dermatology	alendronate	alendronate 70 mg oral tablet	2016-11-03 16:35:16	Ordered		Nurse Pract - Derm	Dermatology		Nurse Pract - Derm			q7days
Married	Male	Black or African American	Not Hispanic, Latino, or Spanish Origin	2018-09-11 12:54:47	Clinic On Campus	59				Internal Medicine	denosumab	Prolia 60 mg/mL subcutaneous solution	2018-09-11 13:40:19	Ordered		Resident	Internal Medicine		Resident
Married	Male	Black or African American	Not Hispanic, Latino, or Spanish Origin	2017-01-11 14:51:13	Clinic	57				Orthopaedic Surgery	denosumab	Prolia 60 mg/mL subcutaneous solution	2017-01-12 08:04:50	DISCONTINUED		Nurse Pract - Orthopaedic Surg	Orthopaedic Surgery		Nurse Pract - Orthopaedic Surg
Married	Male	Black or African American	Not Hispanic, Latino, or Spanish Origin	2017-07-12 14:23:11	Clinic	57				Orthopaedic Surgery	denosumab	Prolia 60 mg/mL subcutaneous solution	2017-07-12 17:10:49	DISCONTINUED		Nurse Pract - Orthopaedic Surg	Orthopaedic Surgery		Nurse Pract - Orthopaedic Surg
Married	Female	White	Not Hispanic, Latino, or Spanish Origin	2018-07-24 12:13:01	Clinic Off Campus	71				Family Community Medicine	alendronate	alendronate 70 mg oral tablet	2018-07-24 13:25:39	DISCONTINUED		Physician - Family Med	Family Medicine		Physician - Family Med	84	day	q7days
Married	Female	White	Not Hispanic, Latino, or Spanish Origin	2018-01-29 08:21:15	Clinic	71				Family Community Medicine	alendronate	alendronate 70 mg oral tablet	2018-01-29 09:14:17	DISCONTINUED		Physician - Family Med	Family Medicine		Physician - Family Med	84	day	q7days
Married	Female	White	Not Hispanic, Latino, or Spanish Origin	2019-10-23 14:01:12	Clinic Off Campus	73				Family Community Medicine	alendronate	alendronate 70 mg oral tablet	2019-10-23 15:03:39	Completed		Physician - Family Med	Family Medicine		Physician - Family Med	84	day	q7days
Married	Female	White	Not Hispanic, Latino, or Spanish Origin	2020-08-14 14:27:34	Clinic Off Campus	73	164	52.1		Family Community Medicine	alendronate	alendronate 70 mg oral tablet	2020-08-14 15:17:58	Ordered		Physician - Family Med	Family Medicine		Physician - Family Med	84	day	q7days
Divorced	Female	White	Not Hispanic, Latino, or Spanish Origin	2016-07-11 13:47:56	Clinic	66				Orthopaedic Surgery	denosumab	Prolia 60 mg/mL subcutaneous solution	2016-07-11 14:05:22	Completed		Physician - Orthopaedic Surg	Orthopaedic Surgery		Physician - Orthopaedic Surg
Divorced	Female	White	Not Hispanic, Latino, or Spanish Origin	2017-02-21 13:38:54	Clinic	67				Orthopaedic Surgery	denosumab	Prolia 60 mg/mL subcutaneous solution	2017-02-22 10:12:09	DISCONTINUED		Nurse Pract - Orthopaedic Surg	Orthopaedic Surgery		Nurse Pract - Orthopaedic Surg
Divorced	Female	White	Not Hispanic, Latino, or Spanish Origin	2017-08-31 14:09:28	Clinic	67				Orthopaedic Surgery	denosumab	Prolia 60 mg/mL subcutaneous solution	2017-08-31 19:28:12	Ordered		Nurse Pract - Orthopaedic Surg	Orthopaedic Surgery		Nurse Pract - Orthopaedic Surg
Married	Female	White	Not Hispanic, Latino, or Spanish Origin	2021-04-01 13:10:08	Clinic On Campus	62				Orthopaedic Surgery	romosozumab	Evenity 105 mg/1.17 mL subcutaneous solution	2021-04-01 14:44:32	Ordered		Physician - Orthopaedic Surg	Orthopaedic Surgery		Physician - Orthopaedic Surg			qmonth (30 days)
Married	Female	White	Not Hispanic, Latino, or Spanish Origin	2020-01-20 13:26:15	Clinic Off Campus	73				Family Community Medicine	alendronate	alendronate 70 mg oral tablet	2020-01-29 11:42:09	DISCONTINUED		Physician - Family Med	Family Medicine		Physician - Family Med	84	day	q7days
Married	Female	White	Not Hispanic, Latino, or Spanish Origin	2020-01-20 13:26:15	Clinic Off Campus	73				Family Community Medicine	ibandronate	Boniva 150 mg oral tablet	2020-01-20 14:27:03	DISCONTINUED		Physician - Family Med	Family Medicine		Physician - Family Med	90	day	qmonth (30 days)
Married	Female	White	Not Hispanic, Latino, or Spanish Origin	2017-06-08 07:42:40	Clinic	52				Family Community Medicine	alendronate	Fosamax 70 mg oral tablet	2017-06-22 00:16:19	Completed		Physician - Family Med	Family Medicine		Physician - Family Med			q7days
Married	Female	White	Not Hispanic, Latino, or Spanish Origin	2018-02-22 08:13:50	Clinic	53				Family Community Medicine	alendronate	alendronate 70 mg oral tablet	2018-06-01 10:31:54	Completed		Physician - Family Med	Family Medicine		Physician - Family Med
Married	Female	White	Not Hispanic, Latino, or Spanish Origin	2019-02-20 09:11:29	Clinic Off Campus	54				Family Community Medicine	alendronate	alendronate 70 mg oral tablet	2019-04-19 18:08:20	Completed		Physician - Family Med	Family Medicine		Physician - Family Med
Married	Female	White	Not Hispanic, Latino, or Spanish Origin	2020-11-20 07:58:56	Clinic Off Campus	56				Family Community Medicine	alendronate	alendronate 70 mg oral tablet	2020-02-10 21:46:31	Completed		Physician - Family Med	Family Medicine		Physician - Family Med
Married	Female	White	Not Hispanic, Latino, or Spanish Origin	2020-11-20 07:58:56	Clinic Off Campus	56	162.2	72		Family Community Medicine	alendronate	alendronate 70 mg oral tablet	2021-02-10 14:04:39	Ordered		Physician - Family Med	Family Medicine		Physician - Family Med
Married	Female	White	Not Hispanic, Latino, or Spanish Origin	2016-05-10 09:30:46	Clinic	66				Family Community Medicine	raloxifene	raloxifene 60 mg oral tablet	2016-05-16 12:13:54	Completed		Physician - Family Med	Family Medicine		Physician - Family Med			Daily
Married	Female	White	Not Hispanic, Latino, or Spanish Origin	2016-05-10 09:30:46	Clinic	66				Family Community Medicine	raloxifene	raloxifene 60 mg oral tablet	2017-08-07 06:36:44	Completed		Physician - Family Med	Family Medicine		Physician - Family Med
Married	Female	White	Not Hispanic, Latino, or Spanish Origin	2018-05-24 12:31:17	Clinic	68				Family Community Medicine	raloxifene	raloxifene 60 mg oral tablet	2018-08-23 09:11:37	Completed		Physician - Family Med	Family Medicine		Physician - Family Med
Married	Female	White	Not Hispanic, Latino, or Spanish Origin	2019-10-15 14:54:19	Clinic Off Campus	69				Family Community Medicine	raloxifene	raloxifene 60 mg oral tablet	2019-10-30 06:26:45	Completed		Physician - Family Med	Family Medicine		Physician - Family Med
Married	Female	White	Not Hispanic, Latino, or Spanish Origin	2019-10-15 14:54:19	Clinic Off Campus	69	159.2	65.1		Family Community Medicine	raloxifene	raloxifene 60 mg oral tablet	2021-01-21 17:04:16	Ordered		Physician - Family Med	Family Medicine		Resident
Married	Female	White	Not Hispanic, Latino, or Spanish Origin	2019-12-06 09:10:06	Clinic On Campus	80				Internal Medicine	alendronate	alendronate 70 mg oral tablet	2019-12-06 09:40:36	Ordered		Physician - Internal Med	Internal Medicine		Physician - Internal Med	28	day	q7days
Married	Female	White	Not Hispanic, Latino, or Spanish Origin	2016-10-12 08:27:18	Clinic	74				Family Community Medicine	raloxifene	raloxifene 60 mg oral tablet	2016-10-12 09:15:45	Completed		Physician - Family Med	Family Medicine		Physician - Family Med
Married	Female	White	Not Hispanic, Latino, or Spanish Origin	2016-10-12 08:27:18	Clinic	74				Family Community Medicine	raloxifene	raloxifene 60 mg oral tablet	2017-10-31 22:07:13	DISCONTINUED		Physician - Family Med	Family Medicine		Physician - Family Med
Divorced	Female	White	Not Hispanic, Latino, or Spanish Origin	2018-06-14 16:05:02	Clinic On Campus	71				Orthopaedic Surgery	abaloparatide	Tymlos 80 mcg/0.04 mL subcutaneous solution	2018-06-14 16:40:53	Completed		Physician - Orthopaedic Surg	Orthopaedic Surgery		Physician - Orthopaedic Surg			Daily
Divorced	Female	White	Not Hispanic, Latino, or Spanish Origin	2018-07-19 13:27:06	Clinic On Campus	71				Orthopaedic Surgery	denosumab	Prolia 60 mg/mL subcutaneous solution	2018-09-13 09:21:35	Ordered		Physician - Orthopaedic Surg	Orthopaedic Surgery		Physician - Orthopaedic Surg
Divorced	Female	White	Not Hispanic, Latino, or Spanish Origin	2018-06-04 10:56:33	PreClinic	71				Radiology	abaloparatide	Tymlos 80 mcg/0.04 mL subcutaneous solution	2018-06-21 13:33:43	DISCONTINUED		Physician - Orthopaedic Surg	Orthopaedic Surgery		Physician - Orthopaedic Surg			Daily
Widowed	Female	White	Not Hispanic, Latino, or Spanish Origin	2017-01-23 12:44:06	Clinic	72				Family Community Medicine	alendronate	alendronate 70 mg oral tablet	2017-03-24 10:10:16	Completed		Physician - Family Med	Family Medicine		Physician - Family Med
Widowed	Female	White	Not Hispanic, Latino, or Spanish Origin	2017-09-25 09:39:00	Clinic	72				Family Community Medicine	alendronate	alendronate 70 mg oral tablet	2017-12-10 20:38:27	Completed		Physician - Family Med	Family Medicine		Physician - Family Med
Widowed	Female	White	Not Hispanic, Latino, or Spanish Origin	2017-09-25 09:39:00	Clinic	72				Family Community Medicine	alendronate	alendronate 70 mg oral tablet	2018-12-20 07:44:33	DISCONTINUED		Physician - Family Med	Family Medicine		Physician - Family Med
Married	Female	White	Not Hispanic, Latino, or Spanish Origin	2020-09-16 11:01:54	Clinic	73	168.5			Family Community Medicine	alendronate	alendronate 70 mg oral tablet	2020-10-19 12:46:27	Completed		Physician - Family Med	Family Medicine		Physician - Family Med
Married	Female	White	Not Hispanic, Latino, or Spanish Origin	2020-09-16 11:01:54	Clinic	73	168.5			Family Community Medicine	alendronate	alendronate 70 mg oral tablet	2020-11-27 17:01:51	Ordered		Physician	Family Medicine		Physician
Married	Female	White	Not Hispanic, Latino, or Spanish Origin	2017-09-26 09:46:55	Clinic	70				Family Community Medicine	alendronate	alendronate 70 mg oral tablet	2017-10-11 14:23:05	Completed		Physician - Family Med	Family Medicine		Physician - Family Med
Married	Female	White	Not Hispanic, Latino, or Spanish Origin	2018-02-13 15:19:53	CANC	71				Family Community Medicine	alendronate	alendronate 70 mg oral tablet	2018-04-03 15:35:44	Completed		Physician - Family Med	Family Medicine		Physician - Family Med
Married	Female	White	Not Hispanic, Latino, or Spanish Origin	2018-02-13 15:19:53	CANC	71				Family Community Medicine	alendronate	alendronate 70 mg oral tablet	2018-09-20 10:49:15	Completed		Physician - Family Med	Family Medicine		Physician - Family Med
Married	Female	White	Not Hispanic, Latino, or Spanish Origin	2018-02-13 15:19:53	CANC	71				Family Community Medicine	alendronate	alendronate 70 mg oral tablet	2018-12-11 08:27:45	Completed		Physician - Family Med	Family Medicine		Physician - Family Med
Married	Female	White	Not Hispanic, Latino, or Spanish Origin	2018-02-13 15:19:53	CANC	71				Family Community Medicine	alendronate	alendronate 70 mg oral tablet	2019-03-04 16:36:00	Completed		Physician - Family Med	Family Medicine		Physician
Married	Female	White	Not Hispanic, Latino, or Spanish Origin	2018-02-13 15:19:53	CANC	71				Family Community Medicine	alendronate	alendronate 70 mg oral tablet	2019-05-29 13:59:23	Completed		Physician - Family Med	Family Medicine		Physician - Family Med
Married	Female	White	Not Hispanic, Latino, or Spanish Origin	2018-02-13 15:19:53	CANC	71				Family Community Medicine	alendronate	alendronate 70 mg oral tablet	2019-09-04 14:41:53	Completed		Physician - Family Med	Family Medicine		Nurse Pract - Family Med
Married	Female	White	Not Hispanic, Latino, or Spanish Origin	2018-02-13 15:19:53	CANC	71				Family Community Medicine	alendronate	alendronate 70 mg oral tablet	2019-11-29 16:40:46	Completed		Physician - Family Med	Family Medicine		Nurse Pract - Family Med
Married	Female	White	Not Hispanic, Latino, or Spanish Origin	2018-02-13 15:19:53	CANC	71				Family Community Medicine	alendronate	alendronate 70 mg oral tablet	2020-02-18 17:45:54	Completed		Physician - Family Med	Family Medicine		Nurse Pract - Family Med
Married	Female	White	Not Hispanic, Latino, or Spanish Origin	2018-02-13 15:19:53	CANC	71				Family Community Medicine	alendronate	alendronate 70 mg oral tablet	2020-05-12 16:13:06	Completed		Physician - Family Med	Family Medicine		Physician - Family Med
Married	Female	White	Not Hispanic, Latino, or Spanish Origin	2018-02-13 15:19:53	CANC	71	169			Family Community Medicine	alendronate	alendronate 70 mg oral tablet	2020-08-12 16:36:03	Completed		Nurse Pract - Family Med	Family Medicine		Nurse Pract - Family Med
Married	Female	White	Not Hispanic, Latino, or Spanish Origin	2016-10-17 12:51:22	Clinic	79				Family Community Medicine	alendronate	Fosamax 70 mg oral tablet	2016-10-17 13:35:03	Ordered		Physician - Family Med	Family Medicine		Physician - Family Med	84	day	q7days
Married	Female	White	Not Hispanic, Latino, or Spanish Origin	2016-04-20 09:00:43	Clinic	61				Family Community Medicine	alendronate	alendronate 70 mg oral tablet	2016-05-13 09:14:15	Completed		Physician - Family Med	Family Medicine		Physician - Family Med			q7days
Married	Female	White	Not Hispanic, Latino, or Spanish Origin	2016-04-20 09:00:43	Clinic	61				Family Community Medicine	alendronate	alendronate 70 mg oral tablet	2016-05-16 15:40:21	Completed		Physician - Family Med	Family Medicine		Physician - Family Med			q7days
Married	Female	White	Not Hispanic, Latino, or Spanish Origin	2016-09-06 12:31:30	Clinic	61				Gastroenterology	alendronate	alendronate 70 mg oral tablet	2016-08-16 17:46:33	Completed		Physician - Family Med	Family Medicine		Physician - Family Med			q7days
Married	Female	White	Not Hispanic, Latino, or Spanish Origin	2017-09-20 09:24:37	Clinic	62				Family Community Medicine	alendronate	alendronate 70 mg oral tablet	2017-10-23 17:38:45	DISCONTINUED		Physician - Family Med	Family Medicine		Nurse Pract - Family Med
Widowed	Female	White	Not Hispanic, Latino, or Spanish Origin	2018-01-09 15:08:31	Clinic	85				Orthopaedic Surgery	denosumab	Prolia 60 mg/mL subcutaneous solution	2018-01-09 11:59:35	Ordered		Nurse Pract - Orthopaedic Surg	Orthopaedic Surgery		Nurse Pract - Orthopaedic Surg
Married	Female	Black or African American	Not Hispanic, Latino, or Spanish Origin	2019-12-06 09:46:11	Clinic Off Campus	49	169.5	84.1		Breast Care Clinic	raloxifene	Evista 60 mg oral tablet	2020-09-25 15:46:50	Ordered		Nurse Pract - Surgery Oncology	Surgery Oncology		Nurse Pract - Surgery Oncology			Daily
Married	Female	Asian	Not Hispanic, Latino, or Spanish Origin	2021-01-19 09:13:19	Clinic Off Campus	58	153.2	57		Family Community Medicine	alendronate	alendronate 10 mg oral tablet	2021-01-19 10:27:29	Ordered		Resident	Family Medicine		Resident	30	day	Daily
Married	Female	White	Not Hispanic, Latino, or Spanish Origin	2017-04-24 07:36:01	Clinic	69				Family Community Medicine	alendronate	alendronate 70 mg oral tablet	2017-04-24 08:33:33	DISCONTINUED		Physician Assistant - Orthopaedic Surg	Orthopaedic Surgery		Physician Assistant - Orthopaedic Surg	84	day	q7days
Married	Female	White	Not Hispanic, Latino, or Spanish Origin	2017-04-24 07:36:01	Clinic	69				Family Community Medicine	alendronate	alendronate 70 mg oral tablet	2017-04-24 08:34:09	Ordered		Physician Assistant - Orthopaedic Surg	Orthopaedic Surgery		Physician Assistant - Orthopaedic Surg	84	day	q7days
Married	Female	Other Race	Not Hispanic, Latino, or Spanish Origin	2017-03-02 09:55:29	Clinic	58				Orthopaedic Surgery	teriparatide	Forteo 600 mcg/2.4 mL subcutaneous device	2017-04-04 13:54:26	Completed		Nurse Pract - Orthopaedic Surg	Orthopaedic Surgery		Nurse Pract - Orthopaedic Surg
Married	Female	Other Race	Not Hispanic, Latino, or Spanish Origin	2018-03-08 09:25:19	Clinic	59				Orthopaedic Surgery	denosumab	Prolia 60 mg/mL subcutaneous solution	2018-03-08 09:46:31	DISCONTINUED		Physician - Orthopaedic Surg	Orthopaedic Surgery		Physician - Orthopaedic Surg
Married	Female	Other Race	Not Hispanic, Latino, or Spanish Origin	2018-03-08 09:25:19	Clinic	59				Orthopaedic Surgery	teriparatide	Forteo 600 mcg/2.4 mL subcutaneous device	2018-03-30 09:04:35	Completed		Nurse Pract - Orthopaedic Surg	Orthopaedic Surgery		Physician Assistant - Orthopaedic Surg
Married	Female	Other Race	Not Hispanic, Latino, or Spanish Origin	2018-03-08 09:25:19	Clinic	59				Orthopaedic Surgery	teriparatide	Forteo 600 mcg/2.4 mL subcutaneous device	2018-05-10 08:29:00	Completed		Physician - Orthopaedic Surg	Orthopaedic Surgery		Physician - Orthopaedic Surg
Married	Female	Other Race	Not Hispanic, Latino, or Spanish Origin	2018-03-08 09:25:19	Clinic	59				Orthopaedic Surgery	teriparatide	Forteo 600 mcg/2.4 mL subcutaneous device	2018-05-11 09:02:08	Completed		Physician Assistant - Orthopaedic Surg	Orthopaedic Surgery		Physician Assistant - Orthopaedic Surg
Married	Female	White	Not Hispanic, Latino, or Spanish Origin	2021-01-13 13:20:29	Clinic Off Campus	67	161	67.5		Family Community Medicine	alendronate	Fosamax 70 mg oral tablet	2021-01-13 14:00:02	Ordered		Physician - Family Med	Family Medicine		Physician - Family Med			q7days
Married	Female	White	Not Hispanic, Latino, or Spanish Origin	2020-01-09 13:15:19	Clinic Off Campus	66				Family Community Medicine	alendronate	Fosamax 70 mg oral tablet	2020-01-09 14:26:49	Completed		Physician - Family Med	Family Medicine		Physician - Family Med	84	day	q7days
Married	Male	White	Not Hispanic, Latino, or Spanish Origin	2017-07-10 08:29:47	Inpatient	70				Orthopaedic Surgery	abaloparatide	Tymlos 80 mcg/0.04 mL subcutaneous solution	2018-01-10 17:03:28	Deleted		Nurse Pract - Orthopaedic Surg	Orthopaedic Surgery		Nurse Pract - Orthopaedic Surg			Daily
Married	Male	White	Not Hispanic, Latino, or Spanish Origin	2017-12-14 16:59:11	Clinic	71				Orthopaedic Surgery	abaloparatide	Tymlos 80 mcg/0.04 mL subcutaneous solution	2017-12-14 17:24:52	Completed		Physician - Orthopaedic Surg	Orthopaedic Surgery		Physician - Orthopaedic Surg			Daily
Married	Male	White	Not Hispanic, Latino, or Spanish Origin	2017-12-14 16:59:11	Clinic	71				Orthopaedic Surgery	abaloparatide	Tymlos 80 mcg/0.04 mL subcutaneous solution	2018-01-04 17:58:15	Completed		Physician - Orthopaedic Surg	Orthopaedic Surgery		Physician - Orthopaedic Surg			Daily
Married	Male	White	Not Hispanic, Latino, or Spanish Origin	2017-12-14 16:59:11	Clinic	71				Orthopaedic Surgery	abaloparatide	Tymlos 80 mcg/0.04 mL subcutaneous solution	2018-01-04 18:02:52	Completed		Physician - Orthopaedic Surg	Orthopaedic Surgery		Physician - Orthopaedic Surg			Daily
Married	Male	White	Not Hispanic, Latino, or Spanish Origin	2017-12-14 16:59:11	Clinic	71				Orthopaedic Surgery	abaloparatide	Tymlos 80 mcg/0.04 mL subcutaneous solution	2018-01-04 18:03:30	Completed		Physician - Orthopaedic Surg	Orthopaedic Surgery		Physician - Orthopaedic Surg			Daily
Married	Male	White	Not Hispanic, Latino, or Spanish Origin	2017-12-14 16:59:11	Clinic	71				Orthopaedic Surgery	abaloparatide	Tymlos 80 mcg/0.04 mL subcutaneous solution	2018-01-04 18:03:44	Deleted		Physician - Orthopaedic Surg	Orthopaedic Surgery		Physician - Orthopaedic Surg			Daily
Married	Male	White	Not Hispanic, Latino, or Spanish Origin	2018-01-09 12:36:29	Clinic	71				Orthopaedic Surgery	abaloparatide	Tymlos 80 mcg/0.04 mL subcutaneous solution	2017-12-22 16:09:53	Deleted		Nurse Pract - Orthopaedic Surg	Orthopaedic Surgery		Nurse Pract - Orthopaedic Surg			Daily
Married	Male	White	Not Hispanic, Latino, or Spanish Origin	2018-01-09 12:36:29	Clinic	71				Orthopaedic Surgery	abaloparatide	Tymlos 80 mcg/0.04 mL subcutaneous solution	2018-01-17 15:17:21	DISCONTINUED		Physician - Orthopaedic Surg	Orthopaedic Surgery		Physician - Orthopaedic Surg			Daily
Divorced	Female	White	Not Hispanic, Latino, or Spanish Origin	2016-10-21 10:13:18	Clinic	27				Orthopaedic Surgery	denosumab	Prolia 60 mg/mL subcutaneous solution	2016-11-22 16:26:57	Deleted		Nurse Pract - Orthopaedic Surg	Orthopaedic Surgery		Nurse Pract - Orthopaedic Surg
Married	Female	White	Not Hispanic, Latino, or Spanish Origin	2017-08-14 08:23:30	Clinic	53				Family Community Medicine	alendronate	Fosamax 70 mg oral tablet	2017-08-14 09:03:42	Completed		Physician - Family Med	Family Medicine		Physician - Family Med	84	day	q7days
Married	Female	White	Not Hispanic, Latino, or Spanish Origin	2018-05-24 11:00:56	Clinic	54				Family Community Medicine	alendronate	Fosamax 70 mg oral tablet	2018-08-27 10:14:49	DISCONTINUED		Physician - Family Med	Family Medicine		Physician - Family Med	84	day	q7days
Divorced	Female	White	Not Hispanic, Latino, or Spanish Origin	2020-10-15 10:31:02	Clinic Off Campus	75	154	72.5		Family Community Medicine	raloxifene	raloxifene 60 mg oral tablet	2020-12-03 13:31:43	Ordered		Physician - Family Med	Family Medicine		Physician - Family Med
Divorced	Female	White	Not Hispanic, Latino, or Spanish Origin	2019-12-13 10:41:52	Clinic Off Campus	74				Family Community Medicine	raloxifene	raloxifene 60 mg oral tablet	2020-02-11 08:45:19	Completed		Physician - Family Med	Family Medicine		Physician - Family Med
Widowed	Female	White	Not Hispanic, Latino, or Spanish Origin	2016-10-31 13:12:51	Clinic	83				Orthopaedic Surgery	denosumab	Prolia 60 mg/mL subcutaneous solution	2017-02-14 09:09:44	DISCONTINUED		Physician - Orthopaedic Surg	Orthopaedic Surgery		Physician - Orthopaedic Surg
Widowed	Female	White	Not Hispanic, Latino, or Spanish Origin	2016-10-31 13:12:51	Clinic	83				Orthopaedic Surgery	denosumab	Prolia 60 mg/mL subcutaneous solution	2017-02-22 12:36:17	DISCONTINUED		Nurse Pract - Orthopaedic Surg	Orthopaedic Surgery		Nurse Pract - Orthopaedic Surg
Widowed	Female	White	Not Hispanic, Latino, or Spanish Origin	2017-11-01 09:59:10	Clinic	84				Orthopaedic Surgery	denosumab	Prolia 60 mg/mL subcutaneous solution	2017-11-01 10:25:11	Ordered		Nurse Pract - Orthopaedic Surg	Orthopaedic Surgery		Nurse Pract - Orthopaedic Surg
Married	Female	White	Not Hispanic, Latino, or Spanish Origin	2016-11-09 15:31:04	Clinic	59				Orthopaedic Surgery	denosumab	Prolia 60 mg/mL subcutaneous solution	2016-11-10 07:40:05	DISCONTINUED		Nurse Pract - Orthopaedic Surg	Orthopaedic Surgery		Nurse Pract - Orthopaedic Surg
Married	Female	White	Not Hispanic, Latino, or Spanish Origin	2017-05-17 15:03:00	Clinic	60				Orthopaedic Surgery	denosumab	Prolia 60 mg/mL subcutaneous solution	2017-05-17 16:06:18	Completed		Nurse Pract - Orthopaedic Surg	Orthopaedic Surgery		Nurse Pract - Orthopaedic Surg
Married	Female	White	Not Hispanic, Latino, or Spanish Origin	2018-05-18 08:38:03	Clinic	61				Orthopaedic Surgery	denosumab	Prolia 60 mg/mL subcutaneous solution	2018-05-18 08:53:22	Completed		Nurse Pract - Orthopaedic Surg	Orthopaedic Surgery		Nurse Pract - Orthopaedic Surg
Married	Female	White	Not Hispanic, Latino, or Spanish Origin	2019-02-14 16:15:33	Clinic On Campus	62				Orthopaedic Surgery	denosumab	Prolia 60 mg/mL subcutaneous solution	2019-02-14 16:48:54	Ordered		Physician - Orthopaedic Surg	Orthopaedic Surgery		Physician - Orthopaedic Surg
Divorced	Female	White	Not Hispanic, Latino, or Spanish Origin	2017-01-03 15:39:04	CANC	68				Vascular Surgery	risedronate	Actonel 150 mg oral tablet	2017-02-20 13:44:03	DISCONTINUED		Physician - Family Med	Family Medicine		Physician - Family Med			q4weeks
Married	Female	White	Not Hispanic, Latino, or Spanish Origin	2019-04-05 08:40:06	Clinic On Campus	54				Ophthalmology	denosumab	Prolia 60 mg/mL subcutaneous solution	2019-04-11 08:57:40	DISCONTINUED		Nurse Pract - Orthopaedic Surg	Orthopaedic Surgery		Nurse Pract - Orthopaedic Surg
Married	Female	White	Not Hispanic, Latino, or Spanish Origin	2017-04-26 11:12:15	Clinic	52				Orthopaedic Surgery	denosumab	Prolia 60 mg/mL subcutaneous solution	2017-04-26 17:04:33	DISCONTINUED		Nurse Pract - Orthopaedic Surg	Orthopaedic Surgery		Nurse Pract - Orthopaedic Surg
Married	Female	White	Not Hispanic, Latino, or Spanish Origin	2017-10-25 08:04:28	Outpatient Hospital	53				Radiology	denosumab	Prolia 60 mg/mL subcutaneous solution	2017-10-25 17:48:56	DISCONTINUED		Nurse Pract - Orthopaedic Surg	Orthopaedic Surgery		Nurse Pract - Orthopaedic Surg
Married	Female	White	Not Hispanic, Latino, or Spanish Origin	2019-04-10 10:28:12	Recurring	54				Physical Therapy	denosumab	Prolia 60 mg/mL subcutaneous solution	2019-11-06 17:24:25	DISCONTINUED		Nurse Pract - Orthopaedic Surg	Orthopaedic Surgery		Nurse Pract - Orthopaedic Surg			q6months
Married	Female	White	Not Hispanic, Latino, or Spanish Origin	2019-12-02 10:48:11	Clinic On Campus	55				Orthopaedic Surgery	denosumab	Prolia 60 mg/mL subcutaneous solution	2020-05-08 10:45:00	DISCONTINUED		Nurse Pract - Orthopaedic Surg	Orthopaedic Surgery		Nurse Pract - Orthopaedic Surg			q6months
Married	Female	White	Not Hispanic, Latino, or Spanish Origin	2020-06-04 09:57:13	Clinic On Campus	55	160.02	43.3		Orthopaedic Surgery	denosumab	Prolia 60 mg/mL subcutaneous solution	2020-11-04 14:19:17	Ordered		Nurse Pract - Orthopaedic Surg	Orthopaedic Surgery		Nurse Pract - Orthopaedic Surg			q6months
Married	Female	White	Not Hispanic, Latino, or Spanish Origin	2017-07-25 12:33:05	Clinic	68				Orthopaedic Surgery	denosumab	Prolia 60 mg/mL subcutaneous solution	2017-07-25 13:24:34	DISCONTINUED		Nurse Pract - Orthopaedic Surg	Orthopaedic Surgery		Nurse Pract - Orthopaedic Surg
Married	Female	White	Not Hispanic, Latino, or Spanish Origin	2018-01-30 10:38:07	Clinic	69				Orthopaedic Surgery	denosumab	Prolia 60 mg/mL subcutaneous solution	2018-01-30 11:27:10	DISCONTINUED		Nurse Pract - Orthopaedic Surg	Orthopaedic Surgery		Nurse Pract - Orthopaedic Surg
Widowed	Female	White	Not Hispanic, Latino, or Spanish Origin	2018-05-22 10:13:43	PreClinic	68				Family Community Medicine	alendronate	Fosamax 35 mg oral tablet	2018-05-22 09:45:20	Completed		Physician - Family Med	Family Medicine		Physician - Family Med	84	day	q7days
Widowed	Female	White	Not Hispanic, Latino, or Spanish Origin	2020-03-02 10:07:08	Clinic	70				Family Community Medicine	alendronate	Fosamax 35 mg oral tablet	2020-03-02 10:40:34	Completed		Physician	Family Medicine		Physician	84	day	q7days
Widowed	Female	White	Not Hispanic, Latino, or Spanish Origin	2020-03-02 10:07:08	Clinic	70	162.4	69		Family Community Medicine	alendronate	Fosamax 35 mg oral tablet	2021-01-11 12:53:11	DISCONTINUED		Physician - Family Med	Family Medicine		Physician - Family Med	84	day	q7days
Divorced	Female	White	Not Hispanic, Latino, or Spanish Origin	2016-10-18 08:49:18	Clinic	82				Rheumatology	ibandronate	Boniva 150 mg oral tablet	2016-10-24 17:30:16	DISCONTINUED		Physician - Rheumatology	Rheumatology		Physician - Rheumatology	90	day	qmonth (30 days)
Divorced	Female	White	Not Hispanic, Latino, or Spanish Origin	2017-03-16 11:28:27	Clinic	82				Rheumatology	ibandronate	Boniva 150 mg oral tablet	2017-03-16 12:51:29	Completed		Physician - Rheumatology	Rheumatology		Physician - Rheumatology	90	day	qmonth (30 days)
Divorced	Female	White	Not Hispanic, Latino, or Spanish Origin	2017-03-16 11:28:27	Clinic	82				Rheumatology	ibandronate	ibandronate 150 mg oral tablet	2017-06-19 13:05:40	DISCONTINUED		Physician - Rheumatology	Rheumatology		Physician - Rheumatology
Divorced	Female	White	Not Hispanic, Latino, or Spanish Origin	2017-12-14 13:05:30	Clinic	83				Rheumatology	denosumab	Prolia 60 mg/mL subcutaneous solution	2018-01-15 17:26:37	Ordered		Physician - Rheumatology	Rheumatology		Physician - Rheumatology
Married	Female	White	Not Hispanic, Latino, or Spanish Origin	2020-10-19 14:31:54	Clinic On Campus	67				Orthopaedic Surgery	denosumab	Prolia 60 mg/mL subcutaneous solution	2020-10-19 15:16:37	Ordered		Physician - Orthopaedic Surg	Orthopaedic Surgery		Physician - Orthopaedic Surg
Married	Female	White	Not Hispanic, Latino, or Spanish Origin	2019-10-21 15:29:11	Clinic On Campus	66				Orthopaedic Surgery	romosozumab	Evenity 105 mg/1.17 mL subcutaneous solution	2019-10-21 16:39:04	DISCONTINUED		Physician - Orthopaedic Surg	Orthopaedic Surgery		Physician - Orthopaedic Surg			qmonth (30 days)
Married	Female	White	Not Hispanic, Latino, or Spanish Origin	2019-10-21 15:29:11	Clinic On Campus	66				Orthopaedic Surgery	romosozumab	Evenity 105 mg/1.17 mL subcutaneous solution	2019-10-21 16:45:09	Ordered		Physician - Orthopaedic Surg	Orthopaedic Surgery		Physician - Orthopaedic Surg			qmonth (30 days)
Widowed	Female	White	Not Hispanic, Latino, or Spanish Origin	2018-03-13 10:37:00	Clinic	86				Internal Medicine	raloxifene	raloxifene 60 mg oral tablet	2018-03-13 11:36:02	Completed		Physician - Internal Med	Internal Medicine		Physician - Internal Med	90	day	Daily
Widowed	Female	White	Not Hispanic, Latino, or Spanish Origin	2018-03-13 10:37:00	Clinic	86				Internal Medicine	raloxifene	raloxifene 60 mg oral tablet	2019-04-08 09:57:15	Completed		Physician - Internal Med	Internal Medicine		Physician - Internal Med
Widowed	Female	White	Not Hispanic, Latino, or Spanish Origin	2019-12-13 09:23:43	Clinic On Campus	87				Internal Medicine	raloxifene	raloxifene 60 mg oral tablet	2020-04-24 10:45:02	Ordered		Physician - Internal Med	Internal Medicine		Physician - Internal Med	90	day	Daily
Widowed	Female	White	Not Hispanic, Latino, or Spanish Origin	2019-10-25 13:22:07	Clinic On Campus	87				Internal Medicine	raloxifene	raloxifene 60 mg oral tablet	2020-04-17 14:17:48	Completed		Physician - Internal Med	Internal Medicine		Physician - Internal Med
Married	Female	White	Not Hispanic, Latino, or Spanish Origin	2019-05-21 16:15:48	Clinic Off Campus	68				Family Community Medicine	alendronate	Fosamax 70 mg oral tablet	2020-06-17 09:20:28	Ordered		Physician - Family Med	Family Medicine		Physician - Family Med			q7days
Married	Female	White	Not Hispanic, Latino, or Spanish Origin	2019-05-28 07:38:49	Clinic Off Campus	68				Laboratory	alendronate	Fosamax 70 mg oral tablet	2019-06-02 22:14:56	Completed		Physician - Family Med	Family Medicine		Physician - Family Med	28	day	q7days
Married	Female	White	Not Hispanic, Latino, or Spanish Origin	2019-05-28 07:38:49	Clinic Off Campus	68				Laboratory	alendronate	Fosamax 70 mg oral tablet	2019-07-09 14:21:12	Completed		Physician - Family Med	Family Medicine		Physician - Family Med			q7days
Widowed	Female	White	Not Hispanic, Latino, or Spanish Origin	2020-03-04 15:37:02	Clinic On Campus	84				Radiology	alendronate	alendronate 70 mg oral tablet	2020-03-16 11:30:05	Ordered		Physician - Geriatrics	Geriatrics		Physician - Geriatrics	84	day	q7days
Widowed	Female	White	Not Hispanic, Latino, or Spanish Origin	2020-07-15 11:43:46	Clinic On Campus	67	172.72	116.6		Hematology/Oncology	alendronate	Fosamax 70 mg oral tablet	2020-07-15 12:06:16	DISCONTINUED		Physician - Hem/Onc	Hematology/Oncology		Physician - Hem/Onc			q7days
Divorced	Female	White	Not Hispanic, Latino, or Spanish Origin	2018-06-18 15:19:18	Clinic On Campus	70				Orthopaedic Surgery	denosumab	Prolia 60 mg/mL subcutaneous solution	2018-06-18 15:36:24	DISCONTINUED		Physician - Orthopaedic Surg	Orthopaedic Surgery		Physician - Orthopaedic Surg
Widowed	Female	White	Not Hispanic, Latino, or Spanish Origin	2019-05-20 13:08:40	Clinic On Campus	80				Hematology/Oncology	alendronate	Fosamax 70 mg oral tablet	2019-05-20 14:19:20	DISCONTINUED		Physician - Hem/Onc	Hematology/Oncology		Physician - Hem/Onc			q7days
Married	Female	White	Not Hispanic, Latino, or Spanish Origin	2016-05-23 13:06:50	Clinic	55				Orthopaedic Surgery	denosumab	Prolia 60 mg/mL subcutaneous solution	2016-05-23 13:32:06	DISCONTINUED		Physician - Orthopaedic Surg	Orthopaedic Surgery		Physician - Orthopaedic Surg
Married	Female	White	Not Hispanic, Latino, or Spanish Origin	2017-07-11 10:54:30	Clinic	56				Orthopaedic Surgery	denosumab	Prolia 60 mg/mL subcutaneous solution	2017-07-11 16:21:44	DISCONTINUED		Nurse Pract - Orthopaedic Surg	Orthopaedic Surgery		Nurse Pract - Orthopaedic Surg
Widowed	Female	White	Not Hispanic, Latino, or Spanish Origin	2019-12-17 13:31:12	Clinic Off Campus	78				Family Community Medicine	alendronate	Fosamax 70 mg oral tablet	2019-11-04 08:47:57	Completed		Physician - Family Med	Family Medicine		Physician - Family Med	84	day	q7days
Married	Female	White	Not Hispanic, Latino, or Spanish Origin	2018-06-06 08:39:51	Clinic On Campus	77				Orthopaedic Surgery	denosumab	Prolia 60 mg/mL subcutaneous solution	2018-06-06 08:48:02	DISCONTINUED		Nurse Pract - Orthopaedic Surg	Orthopaedic Surgery		Nurse Pract - Orthopaedic Surg
Married	Female	White	Not Hispanic, Latino, or Spanish Origin	2018-05-07 14:55:16	Clinic	77				Orthopaedic Surgery	denosumab	Prolia 60 mg/mL subcutaneous solution	2018-05-07 15:09:41	Ordered		Physician - Orthopaedic Surg	Orthopaedic Surgery		Physician - Orthopaedic Surg
Married	Female	White	Not Hispanic, Latino, or Spanish Origin	2016-04-21 10:53:49	Clinic	82				Internal Medicine	alendronate	Fosamax 70 mg oral tablet	2016-04-21 12:25:33	Completed		Physician - Internal Med	Internal Medicine		Physician - Internal Med	84	day	q7days
Married	Female	White	Not Hispanic, Latino, or Spanish Origin	2016-10-05 09:44:52	Clinic	82				Internal Medicine	alendronate	alendronate 70 mg oral tablet	2016-12-12 14:24:40	Completed		Physician - Internal Med	Internal Medicine		Physician - Internal Med
Married	Female	White	Not Hispanic, Latino, or Spanish Origin	2016-10-05 09:44:52	Clinic	82				Internal Medicine	alendronate	alendronate 70 mg oral tablet	2017-03-06 09:46:54	Completed		Physician - Internal Med	Internal Medicine		Physician - Internal Med
Married	Female	White	Not Hispanic, Latino, or Spanish Origin	2017-04-20 10:45:57	CANC	83				Internal Medicine	alendronate	alendronate 70 mg oral tablet	2017-05-30 10:15:32	Completed		Physician - Internal Med	Internal Medicine		Physician - Internal Med
Married	Female	White	Not Hispanic, Latino, or Spanish Origin	2018-04-18 11:33:18	Clinic	84				Internal Medicine	alendronate	alendronate 70 mg oral tablet	2018-08-23 12:05:22	Completed		Physician - Internal Med	Internal Medicine		Physician - Internal Med			q7days
Married	Female	White	Not Hispanic, Latino, or Spanish Origin	2018-04-18 11:33:18	Clinic	84				Internal Medicine	alendronate	alendronate 70 mg oral tablet	2019-06-24 11:17:42	DISCONTINUED		Physician - Internal Med	Internal Medicine		Physician - Internal Med
Married	Female	White	Not Hispanic, Latino, or Spanish Origin	2017-06-15 09:29:10	Clinic	61				Orthopaedic Surgery	denosumab	Prolia 60 mg/mL subcutaneous solution	2017-06-15 09:57:28	DISCONTINUED		Nurse Pract - Orthopaedic Surg	Orthopaedic Surgery		Nurse Pract - Orthopaedic Surg
Married	Female	White	Not Hispanic, Latino, or Spanish Origin	2017-06-29 13:43:00	Clinic	61				Orthopaedic Surgery	denosumab	Prolia 60 mg/mL subcutaneous solution	2017-06-29 17:16:31	DISCONTINUED		Nurse Pract - Orthopaedic Surg	Orthopaedic Surgery		Nurse Pract - Orthopaedic Surg
Married	Female	White	Not Hispanic, Latino, or Spanish Origin	2018-01-03 14:34:23	Clinic	61				Orthopaedic Surgery	denosumab	Prolia 60 mg/mL subcutaneous solution	2018-01-03 17:10:42	Ordered		Nurse Pract - Orthopaedic Surg	Orthopaedic Surgery		Nurse Pract - Orthopaedic Surg
Married	Female	Asian	Not Hispanic, Latino, or Spanish Origin	2019-07-17 12:21:03	Clinic On Campus	67				Hematology/Oncology	alendronate	Fosamax 70 mg oral tablet	2020-01-02 09:38:05	Deleted		Physician - Hem/Onc	Hematology/Oncology		Physician - Hem/Onc			q7days
Married	Female	White	Not Hispanic, Latino, or Spanish Origin	2018-12-03 09:46:48	Clinic Off Campus	72				Family Community Medicine	alendronate	alendronate 70 mg oral tablet	2018-12-03 12:47:22	DISCONTINUED		Physician - Family Med	Family Medicine		Physician - Family Med
Married	Female	White	Not Hispanic, Latino, or Spanish Origin	2019-05-17 14:12:50	Clinic Off Campus	72				Family Community Medicine	alendronate	alendronate 70 mg oral tablet	2019-05-17 15:49:19	Completed		Physician - Family Med	Family Medicine		Physician - Family Med
Married	Female	White	Not Hispanic, Latino, or Spanish Origin	2019-05-17 14:12:50	Clinic Off Campus	72				Family Community Medicine	alendronate	alendronate 70 mg oral tablet	2019-11-22 09:11:41	DISCONTINUED		Physician - Family Med	Family Medicine		Physician - Family Med
Married	Female	White	Not Hispanic, Latino, or Spanish Origin	2020-04-06 08:56:15	Clinic Off Campus	73				Family Community Medicine	alendronate	alendronate 70 mg oral tablet	2020-04-06 10:02:04	Ordered		Physician - Family Med	Family Medicine		Physician - Family Med
Widowed	Female	White	Not Hispanic, Latino, or Spanish Origin	2016-05-26 09:22:01	Clinic	79				Family Community Medicine	alendronate	alendronate 70 mg oral tablet	2017-06-15 07:17:18	Completed		Physician - Family Med	Family Medicine		Physician - Family Med
Widowed	Female	White	Not Hispanic, Latino, or Spanish Origin	2016-05-26 09:22:01	Clinic	79				Family Community Medicine	alendronate	alendronate 70 mg oral tablet	2018-08-02 11:32:56	Completed		Physician - Family Med	Family Medicine		Provider - Terminated
Widowed	Female	White	Not Hispanic, Latino, or Spanish Origin	2016-05-26 09:22:01	Clinic	79				Family Community Medicine	alendronate	Fosamax 70 mg oral tablet	2016-05-26 09:55:18	Completed		Physician - Family Med	Family Medicine		Physician - Family Med	28	day	qSunday
Widowed	Female	White	Not Hispanic, Latino, or Spanish Origin	2018-12-11 12:47:59	Clinic Off Campus	81				Family Community Medicine	alendronate	alendronate 70 mg oral tablet	2019-01-18 12:03:15	DISCONTINUED		Physician - Family Med	Family Medicine		Physician - Family Med
Widowed	Female	American Indian/Alaskan Native	Not Hispanic, Latino, or Spanish Origin	2018-01-26 08:48:00	Clinic	74				Orthopaedic Surgery	denosumab	Prolia 60 mg/mL subcutaneous solution	2018-01-26 09:33:18	DISCONTINUED		Nurse Pract - Orthopaedic Surg	Orthopaedic Surgery		Nurse Pract - Orthopaedic Surg
Widowed	Female	American Indian/Alaskan Native	Not Hispanic, Latino, or Spanish Origin	2018-05-23 14:30:00	Clinic	74				Orthopaedic Surgery	denosumab	Prolia 60 mg/mL subcutaneous solution	2018-05-23 16:02:09	Ordered		Nurse Pract - Orthopaedic Surg	Orthopaedic Surgery		Nurse Pract - Orthopaedic Surg
Married	Female	White	Not Hispanic, Latino, or Spanish Origin	2017-08-01 13:59:11	Clinic	83				Orthopaedic Surgery	denosumab	Prolia 60 mg/mL subcutaneous solution	2017-08-01 14:59:13	DISCONTINUED		Nurse Pract - Orthopaedic Surg	Orthopaedic Surgery		Nurse Pract - Orthopaedic Surg
Married	Female	White	Not Hispanic, Latino, or Spanish Origin	2017-10-03 11:20:00	Clinic	83				Orthopaedic Surgery	denosumab	Prolia 60 mg/mL subcutaneous solution	2017-10-03 12:16:15	Ordered		Nurse Pract - Orthopaedic Surg	Orthopaedic Surgery		Nurse Pract - Orthopaedic Surg
Married	Female	White	Not Hispanic, Latino, or Spanish Origin	2016-10-21 12:23:44	Clinic	58				Family Community Medicine	risedronate	Actonel 150 mg oral tablet	2017-03-24 14:41:36	Completed		Physician - Family Med	Family Medicine		Physician - Family Med	90	day	q4weeks
Married	Female	White	Not Hispanic, Latino, or Spanish Origin	2017-05-19 15:25:22	Clinic	59				Family Community Medicine	risedronate	Actonel 150 mg oral tablet	2017-05-19 16:00:51	DISCONTINUED		Physician - Family Med	Family Medicine		Physician - Family Med	90	day	q4weeks
Married	Female	White	Not Hispanic, Latino, or Spanish Origin	2017-08-15 08:50:37	Clinic	59				Orthopaedic Surgery	denosumab	Prolia 60 mg/mL subcutaneous solution	2017-08-15 09:39:57	DISCONTINUED		Nurse Pract - Orthopaedic Surg	Orthopaedic Surgery		Nurse Pract - Orthopaedic Surg
Married	Female	White	Not Hispanic, Latino, or Spanish Origin	2017-08-15 08:50:37	Clinic	59				Orthopaedic Surgery	denosumab	Prolia 60 mg/mL subcutaneous solution	2017-08-15 09:41:33	DISCONTINUED		Nurse Pract - Orthopaedic Surg	Orthopaedic Surgery		Nurse Pract - Orthopaedic Surg
Married	Female	White	Not Hispanic, Latino, or Spanish Origin	2017-08-31 11:20:57	Clinic	59				Orthopaedic Surgery	denosumab	Prolia 60 mg/mL subcutaneous solution	2017-08-31 12:35:53	Ordered		Nurse Pract - Orthopaedic Surg	Orthopaedic Surgery		Nurse Pract - Orthopaedic Surg
Married	Female	White	Not Hispanic, Latino, or Spanish Origin	2017-03-30 10:50:30	Clinic	59				Orthopaedic Surgery	denosumab	Prolia 60 mg/mL subcutaneous solution	2017-03-30 14:18:58	Completed		Nurse Pract - Orthopaedic Surg	Orthopaedic Surgery		Nurse Pract - Orthopaedic Surg
Married	Female	White	Not Hispanic, Latino, or Spanish Origin	2017-10-11 15:57:45	Clinic	60				Orthopaedic Surgery	denosumab	Prolia 60 mg/mL subcutaneous solution	2017-10-11 16:57:45	Completed		Nurse Pract - Orthopaedic Surg	Orthopaedic Surgery		Nurse Pract - Orthopaedic Surg
Married	Female	White	Not Hispanic, Latino, or Spanish Origin	2018-05-11 10:35:52	Clinic	60				Orthopaedic Surgery	denosumab	Prolia 60 mg/mL subcutaneous solution	2018-05-11 10:49:42	Ordered		Nurse Pract - Orthopaedic Surg	Orthopaedic Surgery		Nurse Pract - Orthopaedic Surg
Widowed	Female	White	Not Hispanic, Latino, or Spanish Origin	2018-09-06 13:18:32	Clinic Off Campus	72				Family Community Medicine	abaloparatide	Tymlos 3120 mcg/1.56 mL subcutaneous solution	2019-05-21 15:59:29	Deleted		Physician - Orthopaedic Surg	Orthopaedic Surgery		Physician - Orthopaedic Surg			Daily
Widowed	Female	White	Not Hispanic, Latino, or Spanish Origin	2018-09-06 13:18:32	Clinic Off Campus	72				Family Community Medicine	abaloparatide	Tymlos Pen 3120 mcg/1.56 mL SQ solution	2020-06-10 16:18:43	Ordered		Physician - Orthopaedic Surg	Orthopaedic Surgery		Nurse Pract - Orthopaedic Surg
Widowed	Female	White	Not Hispanic, Latino, or Spanish Origin	2019-04-02 09:44:34	Clinic Off Campus	73				Family Community Medicine	alendronate	alendronate 5 mg oral tablet	2019-04-02 18:05:58	DISCONTINUED		Physician - Family Med	Family Medicine		Physician - Family Med	30	day	Daily
Widowed	Female	White	Not Hispanic, Latino, or Spanish Origin	2019-06-20 13:43:59	Clinic On Campus	73				Orthopaedic Surgery	abaloparatide	Tymlos 3120 mcg/1.56 mL subcutaneous solution	2019-06-20 14:55:19	Completed		Physician - Orthopaedic Surg	Orthopaedic Surgery		Physician - Orthopaedic Surg			Daily
Widowed	Female	White	Not Hispanic, Latino, or Spanish Origin	2019-06-20 13:43:59	Clinic On Campus	73				Orthopaedic Surgery	abaloparatide	Tymlos Pen 3120 mcg/1.56 mL SQ solution	2020-05-07 14:45:25	Completed		Physician - Orthopaedic Surg	Orthopaedic Surgery		Nurse Pract - Orthopaedic Surg
Widowed	Female	White	Not Hispanic, Latino, or Spanish Origin	2020-06-02 09:13:05	Clinic On Campus	74				Radiology	denosumab	Prolia 60 mg/mL subcutaneous solution	2019-06-26 17:27:20	DISCONTINUED		Physician - Orthopaedic Surg	Orthopaedic Surgery		Physician - Orthopaedic Surg
Married	Female	White	Not Hispanic, Latino, or Spanish Origin	2018-10-29 09:30:08	Clinic On Campus	83				Internal Medicine	risedronate	Actonel 35 mg oral tablet	2018-08-14 12:05:37	Completed		Physician - Internal Med	Internal Medicine		Physician - Internal Med	90	day	qWednesday
Married	Female	White	Not Hispanic, Latino, or Spanish Origin	2017-04-27 10:28:54	Clinic	44				Orthopaedic Surgery	denosumab	Prolia 60 mg/mL subcutaneous solution	2017-04-27 11:30:37	DISCONTINUED		Nurse Pract - Orthopaedic Surg	Orthopaedic Surgery		Nurse Pract - Orthopaedic Surg
Married	Female	White	Not Hispanic, Latino, or Spanish Origin	2017-10-19 13:04:00	Clinic	44				Family Community Medicine	denosumab	Prolia 60 mg/mL subcutaneous solution	2017-10-19 14:16:52	Completed		Nurse Pract - Orthopaedic Surg	Orthopaedic Surgery		Nurse Pract - Orthopaedic Surg
Married	Female	White	Not Hispanic, Latino, or Spanish Origin	2018-05-01 09:42:09	Clinic	45				Orthopaedic Surgery	denosumab	Prolia 60 mg/mL subcutaneous solution	2018-05-01 21:23:41	Ordered		Nurse Pract - Orthopaedic Surg	Orthopaedic Surgery		Nurse Pract - Orthopaedic Surg
Married	Female	White	Not Hispanic, Latino, or Spanish Origin	2021-03-02 07:56:53	Clinic Off Campus	67	152.5			Family Community Medicine	risedronate	Actonel 35 mg oral tablet	2021-03-02 08:52:17	Ordered		Physician - Family Med	Family Medicine		Physician - Family Med			q7days
Married	Female	Asian	Not Hispanic, Latino, or Spanish Origin	2018-08-21 12:39:02	Clinic On Campus	72				Hematology/Oncology	alendronate	alendronate 10 mg oral tablet	2018-08-21 13:39:06	Completed		Physician	Hematology/Oncology		Physician
Married	Female	Asian	Not Hispanic, Latino, or Spanish Origin	2019-07-01 08:01:50	Clinic On Campus	73				Hematology/Oncology	alendronate	alendronate 10 mg oral tablet	2019-02-20 11:13:25	Completed		Physician	Hematology/Oncology		Physician
Married	Female	Asian	Not Hispanic, Latino, or Spanish Origin	2019-07-01 08:01:50	Clinic On Campus	73				Hematology/Oncology	alendronate	alendronate 10 mg oral tablet	2019-07-01 09:03:05	Completed		Physician	Hematology/Oncology		Physician
Married	Female	Asian	Not Hispanic, Latino, or Spanish Origin	2016-12-19 13:38:03	Clinic	70				Hematology/Oncology	alendronate	alendronate 10 mg oral tablet	2016-12-19 14:44:51	Completed		Physician	Hematology/Oncology		Physician
Married	Female	Asian	Not Hispanic, Latino, or Spanish Origin	2016-12-19 13:38:03	Clinic	70				Hematology/Oncology	alendronate	alendronate 10 mg oral tablet	2017-08-02 14:03:52	DISCONTINUED		Physician	Hematology/Oncology		Physician
Married	Female	Asian	Not Hispanic, Latino, or Spanish Origin	2020-01-06 10:29:33	Clinic On Campus	73				Hematology/Oncology	alendronate	alendronate 10 mg oral tablet	2020-01-06 11:57:06	Ordered		Physician	Hematology/Oncology		Physician
Married	Female	White	Not Hispanic, Latino, or Spanish Origin	2019-04-25 15:29:58	Clinic On Campus	53				Orthopaedic Surgery	abaloparatide	Tymlos 3120 mcg/1.56 mL subcutaneous solution	2019-04-25 16:01:15	Completed		Physician - Orthopaedic Surg	Orthopaedic Surgery		Physician - Orthopaedic Surg			Daily
Married	Female	White	Not Hispanic, Latino, or Spanish Origin	2019-04-25 15:29:58	Clinic On Campus	53				Orthopaedic Surgery	abaloparatide	Tymlos 3120 mcg/1.56 mL subcutaneous solution	2019-04-26 18:10:41	Completed		Physician - Orthopaedic Surg	Orthopaedic Surgery		Physician - Orthopaedic Surg			Daily
Divorced	Female	White	Not Hispanic, Latino, or Spanish Origin	2016-11-23 13:35:18	Clinic	64				Orthopaedic Surgery	denosumab	Prolia 60 mg/mL subcutaneous solution	2016-11-23 17:30:10	DISCONTINUED		Nurse Pract - Orthopaedic Surg	Orthopaedic Surgery		Nurse Pract - Orthopaedic Surg
Divorced	Female	White	Not Hispanic, Latino, or Spanish Origin	2017-05-31 10:06:00	Clinic	65				Orthopaedic Surgery	denosumab	Prolia 60 mg/mL subcutaneous solution	2017-05-31 10:24:49	DISCONTINUED		Nurse Pract - Orthopaedic Surg	Orthopaedic Surgery		Nurse Pract - Orthopaedic Surg
Divorced	Female	White	Not Hispanic, Latino, or Spanish Origin	2017-12-06 10:56:19	Clinic	65				Orthopaedic Surgery	denosumab	Prolia 60 mg/mL subcutaneous solution	2017-12-06 11:26:14	DISCONTINUED		Nurse Pract - Orthopaedic Surg	Orthopaedic Surgery		Nurse Pract - Orthopaedic Surg
Married	Female	White	Not Hispanic, Latino, or Spanish Origin	2021-03-29 13:00:05	Clinic Off Campus	75	167			Family Community Medicine	alendronate	alendronate 70 mg oral tablet	2021-03-31 10:06:44	Ordered		Physician - Family Med	Family Medicine		Physician - Family Med
Married	Female	White	Not Hispanic, Latino, or Spanish Origin	2019-03-19 10:48:09	Clinic On Campus	73				Endocrinology	alendronate	alendronate 70 mg oral tablet	2019-03-27 14:51:10	Completed		Physician - Endocrinology	Endocrinology		Physician - Endocrinology	28	day	q7days
Married	Female	White	Not Hispanic, Latino, or Spanish Origin	2019-03-19 10:48:09	Clinic On Campus	73				Endocrinology	alendronate	alendronate 70 mg oral tablet	2019-10-10 10:51:41	Completed		Physician - Endocrinology	Endocrinology		Physician - Endocrinology
Married	Female	White	Not Hispanic, Latino, or Spanish Origin	2019-03-19 10:48:09	Clinic On Campus	73				Endocrinology	alendronate	alendronate 70 mg oral tablet	2020-05-22 09:41:07	Completed		Physician - Endocrinology	Endocrinology		Physician - Endocrinology
Married	Female	White	Not Hispanic, Latino, or Spanish Origin	2019-03-19 10:48:09	Clinic On Campus	73	166.6	116.2		Endocrinology	alendronate	alendronate 70 mg oral tablet	2020-10-13 13:14:55	Completed		Physician - Endocrinology	Endocrinology		Physician - Endocrinology
Single	Female	Unavailable	Unavailable	2019-02-21 13:31:11	Clinic On Campus	71				Orthopaedic Surgery	abaloparatide	Tymlos 3120 mcg/1.56 mL subcutaneous solution	2019-02-21 14:02:22	Ordered		Physician - Orthopaedic Surg	Orthopaedic Surgery		Physician - Orthopaedic Surg			Daily
Married	Female	White	Not Hispanic, Latino, or Spanish Origin	2019-04-18 14:36:29	Clinic On Campus	59				Orthopaedic Surgery	abaloparatide	Tymlos 3120 mcg/1.56 mL subcutaneous solution	2019-04-18 15:40:08	DISCONTINUED		Physician - Orthopaedic Surg	Orthopaedic Surgery		Physician - Orthopaedic Surg			Daily
Married	Female	White	Not Hispanic, Latino, or Spanish Origin	2020-07-02 06:37:08	Clinic On Campus	60				Orthopaedic Surgery	romosozumab	Evenity 105 mg/1.17 mL subcutaneous solution	2020-07-02 13:24:48	Ordered		Physician - Orthopaedic Surg	Orthopaedic Surgery		Physician - Orthopaedic Surg			qmonth (30 days)
Widowed	Female	White	Not Hispanic, Latino, or Spanish Origin	2019-07-11 15:26:17	Clinic On Campus	79				Orthopaedic Surgery	denosumab	Prolia 60 mg/mL subcutaneous solution	2019-07-11 16:05:12	Ordered		Physician - Orthopaedic Surg	Orthopaedic Surgery		Physician - Orthopaedic Surg
Single	Female	White	Not Hispanic, Latino, or Spanish Origin	2020-09-01 16:10:23	Clinic Off Campus	46	172.7	88.5		Family Community Medicine	alendronate	alendronate 70 mg oral tablet	2020-09-01 16:28:43	Completed		Physician - Family Med	Family Medicine		Physician - Family Med	84	day	q7days
Single	Female	White	Not Hispanic, Latino, or Spanish Origin	2020-09-01 16:10:23	Clinic Off Campus	46	172.7	88.5		Family Community Medicine	alendronate	alendronate 70 mg oral tablet	2020-09-01 16:30:13	Completed		Physician - Family Med	Family Medicine		Physician - Family Med	28	day	q7days
Single	Female	White	Not Hispanic, Latino, or Spanish Origin	2020-09-01 16:10:23	Clinic Off Campus	46	172.7	88.5		Family Community Medicine	alendronate	alendronate 70 mg oral tablet	2020-09-29 08:10:45	DISCONTINUED		Physician - Family Med	Family Medicine		Physician - Family Med
Single	Female	White	Not Hispanic, Latino, or Spanish Origin	2016-10-06 15:17:08	Clinic	42				Family Community Medicine	alendronate	Fosamax 70 mg oral tablet	2016-10-06 16:02:20	Completed		Physician - Family Med	Family Medicine		Physician - Family Med	28	day	qMonday
Single	Female	White	Not Hispanic, Latino, or Spanish Origin	2016-12-08 09:37:31	Clinic	42				Family Community Medicine	alendronate	Fosamax 70 mg oral tablet	2016-12-23 10:49:03	DISCONTINUED		Physician - Family Med	Family Medicine		Physician - Family Med	28	day	qMonday
Married	Male	Other Race	Not Hispanic, Latino, or Spanish Origin	2018-04-30 07:15:54	Clinic	69				Endocrinology	alendronate	Fosamax 70 mg oral tablet	2018-04-30 08:15:36	DISCONTINUED		Physician - Endocrinology	Endocrinology		Physician - Endocrinology	84	day	q7days
Married	Female	White	Not Hispanic, Latino, or Spanish Origin	2016-07-08 08:46:41	Clinic	73				Orthopaedic Surgery	teriparatide	Forteo 600 mcg/2.4 mL subcutaneous device	2016-07-08 14:16:15	DISCONTINUED		Nurse Pract - Orthopaedic Surg	Orthopaedic Surgery		Nurse Pract - Orthopaedic Surg			Daily
Married	Male	White	Not Hispanic, Latino, or Spanish Origin	2018-01-23 08:14:18	Clinic	75				Orthopaedic Surgery	denosumab	Prolia 60 mg/mL subcutaneous solution	2018-01-23 09:10:36	DISCONTINUED		Nurse Pract - Orthopaedic Surg	Orthopaedic Surgery		Nurse Pract - Orthopaedic Surg
Married	Female	White	Not Hispanic, Latino, or Spanish Origin	2018-01-24 15:37:00	Clinic	43				Oncology	alendronate	Fosamax 70 mg oral tablet	2018-01-24 16:16:26	DISCONTINUED		Physician - Hem/Onc	Hematology/Oncology		Physician - Hem/Onc			q7days
Married	Female	Black or African American	Not Hispanic, Latino, or Spanish Origin	2017-02-27 14:22:17	Clinic	56				Rheumatology	alendronate	alendronate 70 mg oral tablet	2017-05-12 09:40:31	Completed		Physician - Rheumatology	Rheumatology		Physician - Rheumatology
Married	Female	Black or African American	Not Hispanic, Latino, or Spanish Origin	2017-12-18 13:33:32	Clinic	57				Rheumatology	alendronate	alendronate 70 mg oral tablet	2018-08-04 05:52:38	DISCONTINUED		Physician - Rheumatology	Rheumatology		Physician - Rheumatology
Married	Female	Black or African American	Not Hispanic, Latino, or Spanish Origin	2018-04-26 08:52:44	Clinic	57				Neurosurgery	alendronate	alendronate 70 mg oral tablet	2018-05-08 10:25:23	Completed		Physician - Rheumatology	Rheumatology		Physician - Rheumatology
Married	Female	Black or African American	Not Hispanic, Latino, or Spanish Origin	2020-03-09 14:12:42	Clinic On Campus	59				Orthopaedic Surgery	romosozumab	Evenity 105 mg/1.17 mL subcutaneous solution	2020-03-09 15:28:15	Completed		Physician - Orthopaedic Surg	Orthopaedic Surgery		Physician - Orthopaedic Surg			qmonth (30 days)
Married	Female	Black or African American	Not Hispanic, Latino, or Spanish Origin	2020-03-09 14:12:42	Clinic On Campus	59				Orthopaedic Surgery	romosozumab	Evenity 105 mg/1.17 mL subcutaneous solution	2020-04-06 11:03:18	Deleted		Physician - Orthopaedic Surg	Orthopaedic Surgery		Physician - Orthopaedic Surg			qmonth (30 days)
Married	Female	Black or African American	Not Hispanic, Latino, or Spanish Origin	2020-03-09 14:12:42	Clinic On Campus	59				Orthopaedic Surgery	romosozumab	Evenity 105 mg/1.17 mL subcutaneous solution	2020-04-08 09:28:05	Deleted		Nurse Pract - Orthopaedic Surg	Orthopaedic Surgery		Nurse Pract - Orthopaedic Surg
Married	Female	Black or African American	Not Hispanic, Latino, or Spanish Origin	2020-03-24 09:09:56	Clinic On Campus	59				Orthopaedic Surgery	denosumab	Prolia 60 mg/mL subcutaneous solution	2020-04-13 16:41:17	Ordered		Physician - Orthopaedic Surg	Orthopaedic Surgery		Physician - Orthopaedic Surg
Married	Female	White	Not Hispanic, Latino, or Spanish Origin	2016-07-13 16:01:46	CANC	74				Rheumatology	denosumab	Prolia 60 mg/mL subcutaneous solution	2017-01-03 16:35:51	Ordered		Physician - Rheumatology	Rheumatology		Physician - Rheumatology
Married	Male	White	Not Hispanic, Latino, or Spanish Origin	2017-01-27 09:22:30	Clinic	69				Endocrinology	risedronate	risedronate 35 mg oral tablet	2017-10-30 14:10:14	Completed		Physician - Endocrinology	Endocrinology		Physician - Endocrinology
Married	Male	White	Not Hispanic, Latino, or Spanish Origin	2018-01-24 09:21:21	Clinic	70				Endocrinology	risedronate	risedronate 35 mg oral tablet	2018-09-14 15:34:27	Ordered		Physician - Endocrinology	Endocrinology		Physician - Endocrinology
Married	Female	White	Not Hispanic, Latino, or Spanish Origin	2019-05-23 08:41:40	Clinic On Campus	72				Internal Medicine	alendronate	alendronate 70 mg oral tablet	2019-08-07 14:58:25	DISCONTINUED		Physician	Internal Medicine		Physician	84	day	q7days
Married	Female	White	Not Hispanic, Latino, or Spanish Origin	2021-02-09 12:40:15	Clinic Off Campus	72	167	90.1		Internal Medicine	alendronate	alendronate 10 mg oral tablet	2021-03-05 08:36:35	Ordered		Resident	Internal Medicine		Resident	30	day	Daily
Married	Female	White	Not Hispanic, Latino, or Spanish Origin	2016-06-20 15:03:52	Clinic	68				Internal Medicine	alendronate	Fosamax 70 mg oral tablet	2016-08-16 21:44:32	DISCONTINUED		Physician - Internal Med	Internal Medicine		Physician - Internal Med	84	day	q7days
Married	Female	White	Not Hispanic, Latino, or Spanish Origin	2018-04-11 08:50:54	Clinic	70				Orthopaedic Surgery	denosumab	Prolia 60 mg/mL subcutaneous solution	2018-04-11 09:25:05	DISCONTINUED		Physician - Orthopaedic Surg	Orthopaedic Surgery		Physician - Orthopaedic Surg
Married	Female	White	Not Hispanic, Latino, or Spanish Origin	2018-05-24 08:56:59	Clinic	70				Orthopaedic Surgery	denosumab	Prolia 60 mg/mL subcutaneous solution	2018-05-24 08:19:02	DISCONTINUED		Nurse Pract - Orthopaedic Surg	Orthopaedic Surgery		Nurse Pract - Orthopaedic Surg
Married	Female	White	Not Hispanic, Latino, or Spanish Origin	2018-05-24 08:56:59	Clinic	70				Orthopaedic Surgery	denosumab	Prolia 60 mg/mL subcutaneous solution	2018-05-24 08:22:43	Ordered		Nurse Pract - Orthopaedic Surg	Orthopaedic Surgery		Nurse Pract - Orthopaedic Surg
Married	Female	White	Not Hispanic, Latino, or Spanish Origin	2018-08-30 14:59:37	Clinic Off Campus	57				Orthopaedic Surgery	teriparatide	Forteo 600 mcg/2.4 mL subcutaneous device	2019-04-22 19:01:02	DISCONTINUED		Nurse Pract - Orthopaedic Surg	Orthopaedic Surgery		Nurse Pract - Orthopaedic Surg
Married	Female	White	Not Hispanic, Latino, or Spanish Origin	2020-12-10 08:04:52	Clinic On Campus	60	167.64	94.1		Orthopaedic Surgery	alendronate	Fosamax 70 mg oral tablet	2020-12-10 10:50:04	Ordered		Nurse Pract - Orthopaedic Surg	Orthopaedic Surgery		Nurse Pract - Orthopaedic Surg			q7days
Married	Female	White	Not Hispanic, Latino, or Spanish Origin	2016-05-12 14:35:15	Clinic	55				Orthopaedic Surgery	denosumab	Prolia 60 mg/mL subcutaneous solution	2016-05-12 14:57:04	DISCONTINUED		Physician - Orthopaedic Surg	Orthopaedic Surgery		Physician - Orthopaedic Surg
Married	Female	White	Not Hispanic, Latino, or Spanish Origin	2017-05-15 08:43:48	CANC	56				Orthopaedic Surgery	denosumab	Prolia 60 mg/mL subcutaneous solution	2017-05-05 08:20:57	DISCONTINUED		Nurse Pract - Orthopaedic Surg	Orthopaedic Surgery		Nurse Pract - Orthopaedic Surg
Married	Female	White	Not Hispanic, Latino, or Spanish Origin	2017-05-30 10:58:54	Clinic	56				Orthopaedic Surgery	teriparatide	Forteo 600 mcg/2.4 mL subcutaneous device	2017-05-30 12:21:18	DISCONTINUED		Nurse Pract - Orthopaedic Surg	Orthopaedic Surgery		Nurse Pract - Orthopaedic Surg			Daily
Married	Female	White	Not Hispanic, Latino, or Spanish Origin	2017-08-10 15:02:51	Clinic	56				Orthopaedic Surgery	teriparatide	Forteo 600 mcg/2.4 mL subcutaneous device	2017-12-06 12:57:58	Completed		Nurse Pract - Orthopaedic Surg	Orthopaedic Surgery		Nurse Pract - Orthopaedic Surg			Daily
Widowed	Female	Other Race	Not Hispanic, Latino, or Spanish Origin	2020-09-18 08:19:05	Clinic Off Campus	83	164.5			Family Community Medicine	raloxifene	raloxifene 60 mg oral tablet	2021-03-08 14:39:51	Ordered		Physician Assistant - Family Med	Family Medicine		Physician Assistant - Family Med
Widowed	Female	White	Not Hispanic, Latino, or Spanish Origin	2016-11-09 13:46:23	Clinic	78				Orthopaedic Surgery	denosumab	Prolia 60 mg/mL subcutaneous solution	2016-11-10 07:42:22	Completed		Nurse Pract - Orthopaedic Surg	Orthopaedic Surgery		Nurse Pract - Orthopaedic Surg
Widowed	Female	White	Not Hispanic, Latino, or Spanish Origin	2017-05-17 10:54:26	Clinic	79				Orthopaedic Surgery	denosumab	Prolia 60 mg/mL subcutaneous solution	2017-05-17 16:34:02	DISCONTINUED		Nurse Pract - Orthopaedic Surg	Orthopaedic Surgery		Nurse Pract - Orthopaedic Surg
Widowed	Female	White	Not Hispanic, Latino, or Spanish Origin	2017-11-22 12:49:41	Clinic	79				Orthopaedic Surgery	denosumab	Prolia 60 mg/mL subcutaneous solution	2017-11-22 13:08:53	Ordered		Nurse Pract - Orthopaedic Surg	Orthopaedic Surgery		Nurse Pract - Orthopaedic Surg
Widowed	Female	White	Not Hispanic, Latino, or Spanish Origin	2018-05-30 08:24:12	PreClinic	80				Hematology/Oncology	denosumab	Prolia 60 mg/mL subcutaneous solution	2018-05-30 09:25:17	DISCONTINUED		Nurse Pract - Orthopaedic Surg	Orthopaedic Surgery		Nurse Pract - Orthopaedic Surg
Married	Male	White	Not Hispanic, Latino, or Spanish Origin	2020-10-08 07:42:43	Clinic Off Campus	76	170	88.8		Family Community Medicine	alendronate	Fosamax 70 mg oral tablet	2020-10-08 08:15:43	Ordered		Physician - Family Med	Family Medicine		Physician - Family Med	84	day	q7days
Married	Female	White	Not Hispanic, Latino, or Spanish Origin	2018-11-21 07:42:50	Clinic Off Campus	63				Rheumatology	alendronate	alendronate 70 mg oral tablet	2019-03-26 10:01:36	Completed		Physician - Rheumatology	Rheumatology		Physician - Rheumatology
Married	Female	White	Not Hispanic, Latino, or Spanish Origin	2018-11-21 07:42:50	Clinic Off Campus	63				Rheumatology	alendronate	alendronate 70 mg oral tablet	2020-07-07 11:37:29	Completed		Physician - Rheumatology	Rheumatology		Physician - Rheumatology
Married	Female	White	Not Hispanic, Latino, or Spanish Origin	2018-11-21 07:42:50	Clinic Off Campus	63				Rheumatology	alendronate	alendronate 70 mg oral tablet	2020-07-07 11:39:00	Ordered		Physician - Rheumatology	Rheumatology		Physician - Rheumatology
Married	Female	White	Not Hispanic, Latino, or Spanish Origin	2016-05-04 07:59:43	Clinic	61				Rheumatology	alendronate	alendronate 70 mg oral tablet	2016-05-04 09:28:18	Completed		Physician - Rheumatology	Rheumatology		Physician - Rheumatology
Married	Female	White	Not Hispanic, Latino, or Spanish Origin	2016-11-09 08:18:43	Clinic	61				Rheumatology	alendronate	alendronate 70 mg oral tablet	2016-11-09 09:51:47	Completed		Physician - Rheumatology	Rheumatology		Physician - Rheumatology
Married	Female	White	Not Hispanic, Latino, or Spanish Origin	2017-11-01 08:15:29	Clinic	62				Rheumatology	alendronate	alendronate 70 mg oral tablet	2017-11-14 10:21:33	Completed		Physician - Rheumatology	Rheumatology		Physician - Rheumatology
Married	Male	White	Not Hispanic, Latino, or Spanish Origin	2016-04-29 08:33:10	CANC	84				Rheumatology	alendronate	alendronate 35 mg oral tablet	2016-08-23 12:58:23	Completed		Physician - Rheumatology	Rheumatology		Physician - Rheumatology
Married	Male	White	Not Hispanic, Latino, or Spanish Origin	2016-10-27 09:43:04	Clinic	84				Rheumatology	alendronate	alendronate 35 mg oral tablet	2016-10-24 17:48:41	DISCONTINUED		Physician - Rheumatology	Rheumatology		Physician - Rheumatology
Married	Male	White	Not Hispanic, Latino, or Spanish Origin	2016-10-27 09:43:04	Clinic	84				Rheumatology	alendronate	alendronate 35 mg oral tablet	2016-10-27 10:55:51	DISCONTINUED		Physician - Rheumatology	Rheumatology		Physician - Rheumatology	84	day	q7days
Married	Male	White	Not Hispanic, Latino, or Spanish Origin	2016-10-27 09:43:04	Clinic	84				Rheumatology	alendronate	alendronate 35 mg oral tablet	2016-12-21 14:58:50	Completed		Physician - Rheumatology	Rheumatology		Physician - Rheumatology	84	day	q7days
Married	Male	White	Not Hispanic, Latino, or Spanish Origin	2016-10-27 09:43:04	Clinic	84				Rheumatology	alendronate	alendronate 35 mg oral tablet	2018-02-12 18:26:13	Ordered		Physician - Rheumatology	Rheumatology		Physician - Rheumatology
Married	Female	White	Not Hispanic, Latino, or Spanish Origin	2017-09-25 15:01:19	Clinic	65				Orthopaedic Surgery	abaloparatide	Tymlos 80 mcg/0.04 mL subcutaneous solution	2017-09-25 15:45:12	DISCONTINUED		Physician - Orthopaedic Surg	Orthopaedic Surgery		Physician - Orthopaedic Surg			Daily
Married	Female	White	Not Hispanic, Latino, or Spanish Origin	2017-09-25 15:01:19	Clinic	65				Orthopaedic Surgery	denosumab	Prolia 60 mg/mL subcutaneous solution	2017-09-27 12:15:44	Ordered		Physician - Orthopaedic Surg	Orthopaedic Surgery		Physician - Orthopaedic Surg
Married	Female	White	Not Hispanic, Latino, or Spanish Origin	2017-09-25 15:01:19	Clinic	65				Orthopaedic Surgery	teriparatide	Forteo 600 mcg/2.4 mL subcutaneous device	2017-09-26 19:45:51	DISCONTINUED		Physician - Orthopaedic Surg	Orthopaedic Surgery		Physician - Orthopaedic Surg			Daily
Married	Female	White	Not Hispanic, Latino, or Spanish Origin	2017-10-19 10:58:21	Clinic	65				Orthopaedic Surgery	denosumab	Prolia 60 mg/mL subcutaneous solution	2017-10-19 12:02:42	DISCONTINUED		Nurse Pract - Orthopaedic Surg	Orthopaedic Surgery		Nurse Pract - Orthopaedic Surg
Married	Female	White	Not Hispanic, Latino, or Spanish Origin	2021-01-06 08:23:37	Clinic Off Campus	72	160.7	63.5		Family Community Medicine	ibandronate	Boniva 150 mg oral tablet	2021-02-24 07:17:55	Ordered		Physician - Family Med	Family Medicine		Physician - Family Med			qmonth (30 days)
Married	Female	White	Not Hispanic, Latino, or Spanish Origin	2019-12-11 07:58:22	Clinic Off Campus	70				Family Community Medicine	ibandronate	Boniva 150 mg oral tablet	2019-12-11 09:26:59	Completed		Physician - Family Med	Family Medicine		Physician - Family Med			qmonth (30 days)
Married	Female	White	Not Hispanic, Latino, or Spanish Origin	2018-06-21 13:38:14	Clinic On Campus	69				Orthopaedic Surgery	teriparatide	Forteo 600 mcg/2.4 mL subcutaneous device	2018-06-21 13:59:01	Ordered		Physician - Orthopaedic Surg	Orthopaedic Surgery		Physician - Orthopaedic Surg			Daily
Married	Female	White	Not Hispanic, Latino, or Spanish Origin	2018-06-21 13:38:14	Clinic On Campus	69				Orthopaedic Surgery	teriparatide	Forteo 600 mcg/2.4 mL subcutaneous device	2018-06-27 10:48:41	Ordered		Nurse Pract - Orthopaedic Surg	Orthopaedic Surgery		Nurse Pract - Orthopaedic Surg			Daily
Married	Female	White	Not Hispanic, Latino, or Spanish Origin	2018-08-01 15:38:34	Clinic On Campus	70				Orthopaedic Surgery	teriparatide	Forteo 600 mcg/2.4 mL subcutaneous device	2018-08-01 16:08:34	Ordered		Nurse Pract - Orthopaedic Surg	Orthopaedic Surgery		Nurse Pract - Orthopaedic Surg			Daily
Married	Female	White	Not Hispanic, Latino, or Spanish Origin	2018-08-07 11:15:17	Clinic Off Campus	61				Orthopaedic Surgery	abaloparatide	Tymlos 3120 mcg/1.56 mL subcutaneous solution	2019-09-04 16:00:57	Completed		Nurse Pract - Orthopaedic Surg	Orthopaedic Surgery		Nurse Pract - Orthopaedic Surg
Married	Female	White	Not Hispanic, Latino, or Spanish Origin	2018-08-07 11:15:17	Clinic Off Campus	61				Orthopaedic Surgery	abaloparatide	Tymlos 80 mcg/0.04 mL subcutaneous solution	2018-09-13 16:12:52	Completed		Nurse Pract - Orthopaedic Surg	Orthopaedic Surgery		Nurse Pract - Orthopaedic Surg			Daily
Married	Female	White	Not Hispanic, Latino, or Spanish Origin	2019-08-15 12:51:35	Clinic Off Campus	62				Orthopaedic Surgery	abaloparatide	Tymlos Pen 3120 mcg/1.56 mL SQ solution	2020-03-25 13:20:55	DISCONTINUED		Nurse Pract - Orthopaedic Surg	Orthopaedic Surgery		Nurse Pract - Orthopaedic Surg
Married	Female	White	Not Hispanic, Latino, or Spanish Origin	2017-04-04 14:36:27	Clinic	60				Family Community Medicine	alendronate	alendronate 70 mg oral tablet	2018-03-13 18:26:47	DISCONTINUED		Physician - Family Med	Family Medicine		Physician - Family Med			q7days
Married	Female	White	Not Hispanic, Latino, or Spanish Origin	2018-05-03 09:29:33	Clinic	61				Orthopaedic Surgery	abaloparatide	Tymlos 80 mcg/0.04 mL subcutaneous solution	2018-06-12 16:35:03	Completed		Nurse Pract - Orthopaedic Surg	Orthopaedic Surgery		Nurse Pract - Orthopaedic Surg			Daily
Married	Female	White	Not Hispanic, Latino, or Spanish Origin	2018-05-31 14:01:56	Clinic	61				Orthopaedic Surgery	abaloparatide	Tymlos 80 mcg/0.04 mL subcutaneous solution	2018-05-31 14:57:15	Completed		Nurse Pract - Orthopaedic Surg	Orthopaedic Surgery		Nurse Pract - Orthopaedic Surg			Daily
Married	Female	White	Not Hispanic, Latino, or Spanish Origin	2018-06-06 10:48:06	Clinic On Campus	56				Orthopaedic Surgery	denosumab	Prolia 60 mg/mL subcutaneous solution	2018-06-06 11:08:06	DISCONTINUED		Nurse Pract - Orthopaedic Surg	Orthopaedic Surgery		Nurse Pract - Orthopaedic Surg
Married	Female	White	Not Hispanic, Latino, or Spanish Origin	2021-01-13 10:30:35	Clinic On Campus	58	170.18	64.1		Orthopaedic Surgery	denosumab	Prolia 60 mg/mL subcutaneous solution	2020-12-18 15:01:33	Ordered		Nurse Pract - Orthopaedic Surg	Orthopaedic Surgery		Nurse Pract - Orthopaedic Surg			q6months
Married	Female	White	Not Hispanic, Latino, or Spanish Origin	2016-11-16 14:51:11	Clinic	54				Orthopaedic Surgery	denosumab	Prolia 60 mg/mL subcutaneous solution	2016-11-16 15:09:46	DISCONTINUED		Nurse Pract - Orthopaedic Surg	Orthopaedic Surgery		Nurse Pract - Orthopaedic Surg
Married	Female	White	Not Hispanic, Latino, or Spanish Origin	2017-05-19 11:26:02	Clinic	55				Orthopaedic Surgery	denosumab	Prolia 60 mg/mL subcutaneous solution	2017-05-19 16:56:12	DISCONTINUED		Nurse Pract - Orthopaedic Surg	Orthopaedic Surgery		Nurse Pract - Orthopaedic Surg
Married	Female	White	Not Hispanic, Latino, or Spanish Origin	2017-12-01 11:10:33	Clinic	55				Orthopaedic Surgery	denosumab	Prolia 60 mg/mL subcutaneous solution	2017-12-01 16:15:34	DISCONTINUED		Nurse Pract - Orthopaedic Surg	Orthopaedic Surgery		Nurse Pract - Orthopaedic Surg
Married	Female	White	Not Hispanic, Latino, or Spanish Origin	2020-01-02 09:32:22	Clinic On Campus	57				Orthopaedic Surgery	denosumab	Prolia 60 mg/mL subcutaneous solution	2019-12-17 08:34:17	DISCONTINUED		Nurse Pract - Orthopaedic Surg	Orthopaedic Surgery		Nurse Pract - Orthopaedic Surg
Married	Female	White	Not Hispanic, Latino, or Spanish Origin	2020-07-06 09:02:17	Clinic On Campus	58				Orthopaedic Surgery	denosumab	Prolia 60 mg/mL subcutaneous solution	2020-06-23 16:08:47	Completed		Nurse Pract - Orthopaedic Surg	Orthopaedic Surgery		Nurse Pract - Orthopaedic Surg			q6months
Married	Female	White	Not Hispanic, Latino, or Spanish Origin	2016-09-08 13:06:55	Clinic	64				Orthopaedic Surgery	denosumab	Prolia 60 mg/mL subcutaneous solution	2016-09-08 13:21:37	DISCONTINUED		Physician - Orthopaedic Surg	Orthopaedic Surgery		Physician - Orthopaedic Surg
Married	Female	White	Not Hispanic, Latino, or Spanish Origin	2016-12-23 09:49:11	Clinic	64				Orthopaedic Surgery	denosumab	Prolia 60 mg/mL subcutaneous solution	2016-12-23 13:03:18	DISCONTINUED		Nurse Pract - Orthopaedic Surg	Orthopaedic Surgery		Nurse Pract - Orthopaedic Surg
Married	Female	White	Not Hispanic, Latino, or Spanish Origin	2017-09-21 10:29:01	Clinic	65				Orthopaedic Surgery	denosumab	Prolia 60 mg/mL subcutaneous solution	2017-09-21 10:47:54	DISCONTINUED		Physician - Orthopaedic Surg	Orthopaedic Surgery		Physician - Orthopaedic Surg
Married	Female	White	Not Hispanic, Latino, or Spanish Origin	2017-12-08 08:11:54	Clinic	65				Orthopaedic Surgery	denosumab	Prolia 60 mg/mL subcutaneous solution	2017-12-08 14:58:52	DISCONTINUED		Nurse Pract - Orthopaedic Surg	Orthopaedic Surgery		Nurse Pract - Orthopaedic Surg
Married	Female	White	Not Hispanic, Latino, or Spanish Origin	2018-05-24 08:45:03	PreClinic	65				Endocrinology	denosumab	Prolia 60 mg/mL subcutaneous solution	2019-12-20 16:34:53	Ordered		Nurse Pract - Orthopaedic Surg	Orthopaedic Surgery		Nurse Pract - Orthopaedic Surg
Married	Female	White	Not Hispanic, Latino, or Spanish Origin	2018-05-24 08:45:03	PreClinic	65				Endocrinology	denosumab	Prolia 60 mg/mL subcutaneous solution	2020-12-16 14:49:15	Ordered		Nurse Pract - Orthopaedic Surg	Orthopaedic Surgery		Nurse Pract - Orthopaedic Surg			q6months
Married	Female	White	Not Hispanic, Latino, or Spanish Origin	2019-10-10 13:12:59	Clinic On Campus	67				Orthopaedic Surgery	romosozumab	Evenity 105 mg/1.17 mL subcutaneous solution	2019-10-10 13:28:54	DISCONTINUED		Physician - Orthopaedic Surg	Orthopaedic Surgery		Physician - Orthopaedic Surg			qmonth (30 days)
Married	Female	White	Not Hispanic, Latino, or Spanish Origin	2020-06-23 10:05:38	Clinic On Campus	67				Laboratory	denosumab	Prolia 60 mg/mL subcutaneous solution	2020-06-23 16:17:19	Completed		Nurse Pract - Orthopaedic Surg	Orthopaedic Surgery		Nurse Pract - Orthopaedic Surg			q6months
Single	Female	Black or African American	Not Hispanic, Latino, or Spanish Origin	2019-07-05 10:57:04	Clinic Off Campus	66				Rheumatology	teriparatide	Forteo 600 mcg/2.4 mL subcutaneous device	2019-07-05 15:30:25	DISCONTINUED		Nurse Pract - Orthopaedic Surg	Orthopaedic Surgery		Nurse Pract - Orthopaedic Surg			Daily
Widowed	Female	White	Not Hispanic, Latino, or Spanish Origin	2019-07-24 15:13:10	Clinic On Campus	87	152	75.9		Hematology/Oncology	alendronate	alendronate 70 mg oral tablet	2020-08-25 17:13:02	Ordered		Physician - Hem/Onc	Hematology/Oncology		Physician - Hem/Onc
Widowed	Female	White	Not Hispanic, Latino, or Spanish Origin	2019-07-24 15:13:10	Clinic On Campus	87				Hematology/Oncology	alendronate	Fosamax 70 mg oral tablet	2019-07-24 15:54:36	Completed		Physician - Hem/Onc	Hematology/Oncology		Physician - Hem/Onc			q7days
Divorced	Female	White	Not Hispanic, Latino, or Spanish Origin	2019-11-07 16:21:39	Clinic On Campus	60				Internal Medicine	alendronate	alendronate 70 mg oral tablet	2019-11-07 16:55:52	DISCONTINUED		Physician - Internal Med	Internal Medicine		Physician - Internal Med	28	day	qSunday
Divorced	Female	White	Not Hispanic, Latino, or Spanish Origin	2020-07-02 15:14:10	Clinic On Campus	60				Internal Medicine	alendronate	alendronate 70 mg oral tablet	2020-07-02 15:43:36	DISCONTINUED		Physician - Internal Med	Internal Medicine		Physician - Internal Med	28	day	qSunday
Divorced	Female	Other Race	Hispanic, Latino, or Spanish Origin	2017-03-06 18:08:00	Clinic	59				Family Community Medicine	ibandronate	ibandronate 150 mg oral tablet	2017-05-09 07:59:03	Completed		Physician - Family Med	Family Medicine		Physician - Family Med			qmonth (30 days)
Divorced	Female	Other Race	Hispanic, Latino, or Spanish Origin	2017-03-06 18:08:00	Clinic	59				Family Community Medicine	ibandronate	ibandronate 150 mg oral tablet	2018-03-13 16:18:36	Completed		Physician - Family Med	Family Medicine		Physician - Family Med			qmonth (30 days)
Divorced	Female	Other Race	Hispanic, Latino, or Spanish Origin	2019-11-21 12:45:30	Clinic Off Campus	62				Family Community Medicine	ibandronate	ibandronate 150 mg oral tablet	2019-02-11 13:45:40	Ordered		Physician - Family Med	Family Medicine		Physician - Family Med	90	day	qmonth (30 days)
Divorced	Female	White	Not Hispanic, Latino, or Spanish Origin	2016-05-19 13:43:00	Clinic	64				Orthopaedic Surgery	denosumab	Prolia 60 mg/mL subcutaneous solution	2016-05-19 13:54:40	DISCONTINUED		Physician - Orthopaedic Surg	Orthopaedic Surgery		Physician - Orthopaedic Surg
Divorced	Female	White	Not Hispanic, Latino, or Spanish Origin	2016-12-21 11:29:58	Clinic	64				Orthopaedic Surgery	denosumab	Prolia 60 mg/mL subcutaneous solution	2016-12-21 16:10:10	DISCONTINUED		Nurse Pract - Orthopaedic Surg	Orthopaedic Surgery		Nurse Pract - Orthopaedic Surg
Divorced	Female	White	Not Hispanic, Latino, or Spanish Origin	2017-06-28 09:51:21	Clinic	65				Orthopaedic Surgery	denosumab	Prolia 60 mg/mL subcutaneous solution	2017-06-28 10:41:33	DISCONTINUED		Nurse Pract - Orthopaedic Surg	Orthopaedic Surgery		Nurse Pract - Orthopaedic Surg
Divorced	Female	White	Not Hispanic, Latino, or Spanish Origin	2018-01-03 13:08:42	Clinic	65				Orthopaedic Surgery	denosumab	Prolia 60 mg/mL subcutaneous solution	2018-01-03 14:25:26	Ordered		Nurse Pract - Orthopaedic Surg	Orthopaedic Surgery		Nurse Pract - Orthopaedic Surg
Divorced	Female	White	Not Hispanic, Latino, or Spanish Origin	2018-01-03 13:08:42	Clinic	65				Orthopaedic Surgery	denosumab	Prolia 60 mg/mL subcutaneous solution	2018-01-03 17:12:38	DISCONTINUED		Nurse Pract - Orthopaedic Surg	Orthopaedic Surgery		Nurse Pract - Orthopaedic Surg
Married	Female	Other Race	Not Hispanic, Latino, or Spanish Origin	2016-11-30 13:15:22	Clinic	80				Internal Medicine	alendronate	alendronate 70 mg oral tablet	2016-12-20 10:27:13	Completed		Physician - Internal Med	Internal Medicine		Physician - Internal Med
Married	Female	Other Race	Not Hispanic, Latino, or Spanish Origin	2016-11-30 13:15:22	Clinic	80				Internal Medicine	alendronate	alendronate 70 mg oral tablet	2017-03-29 14:10:36	Ordered		Physician - Internal Med	Internal Medicine		Physician - Internal Med
Single	Male	White	Not Hispanic, Latino, or Spanish Origin	2019-11-19 14:00:14	Clinic Off Campus	18				Ped Rheumatology	alendronate	alendronate 70 mg oral tablet	2019-11-19 15:06:27	DISCONTINUED		Physician - Ped Rheumatology	Ped Rheumatology		Physician - Ped Rheumatology			q7days
Widowed	Female	White	Not Hispanic, Latino, or Spanish Origin	2017-11-22 07:58:09	Clinic	80				Orthopaedic Surgery	denosumab	Prolia 60 mg/mL subcutaneous solution	2017-11-22 08:39:44	DISCONTINUED		Nurse Pract - Orthopaedic Surg	Orthopaedic Surgery		Nurse Pract - Orthopaedic Surg
Widowed	Female	White	Not Hispanic, Latino, or Spanish Origin	2017-12-21 10:34:47	Clinic	80				Orthopaedic Surgery	denosumab	Prolia 60 mg/mL subcutaneous solution	2017-12-21 09:12:19	DISCONTINUED		Nurse Pract - Orthopaedic Surg	Orthopaedic Surgery		Nurse Pract - Orthopaedic Surg
Married	Female	White	Not Hispanic, Latino, or Spanish Origin	2017-08-01 13:11:11	Clinic	81				Orthopaedic Surgery	denosumab	Prolia 60 mg/mL subcutaneous solution	2017-08-01 12:49:39	DISCONTINUED		Nurse Pract - Orthopaedic Surg	Orthopaedic Surgery		Nurse Pract - Orthopaedic Surg
Married	Female	White	Not Hispanic, Latino, or Spanish Origin	2018-02-15 12:53:04	Clinic	82				Orthopaedic Surgery	denosumab	Prolia 60 mg/mL subcutaneous solution	2018-02-15 16:00:47	DISCONTINUED		Nurse Pract - Orthopaedic Surg	Orthopaedic Surgery		Nurse Pract - Orthopaedic Surg
Widowed	Female	White	Not Hispanic, Latino, or Spanish Origin	2019-04-13 22:02:00	Inpatient	90				Internal Medicine	alendronate	alendronate 10 mg oral tablet	2019-04-19 06:50:36	DISCONTINUED		Resident - Radiologist	Radiology/Intervention		Resident - Radiologist	30	day	Daily
Widowed	Female	White	Not Hispanic, Latino, or Spanish Origin	2019-04-13 22:02:00	Inpatient	90				Internal Medicine	alendronate	alendronate 70 mg oral tablet	2019-04-19 06:53:01	Ordered		Resident - Radiologist	Radiology/Intervention		Resident - Radiologist	28	day	q7days
Married	Female	White	Hispanic, Latino, or Spanish Origin	2018-07-30 11:18:31	Outpatient Hospital	74				Vascular Surgery	alendronate	alendronate 70 mg oral tablet	2018-08-01 07:23:16	Ordered		Physician - Family Med	Family Medicine		Physician - Family Med
Married	Female	White	Hispanic, Latino, or Spanish Origin	2017-02-24 08:57:19	Clinic	73				Family Community Medicine	alendronate	alendronate 70 mg oral tablet	2017-02-24 09:29:36	Completed		Physician - Family Med	Family Medicine		Physician - Family Med			q7days
Married	Female	White	Not Hispanic, Latino, or Spanish Origin	2017-02-23 09:34:52	Clinic	55				Family Community Medicine	alendronate	Fosamax 10 mg oral tablet	2017-02-27 12:18:43	DISCONTINUED		Physician - Family Med	Family Medicine		Physician - Family Med	30	day	Daily
Married	Female	White	Not Hispanic, Latino, or Spanish Origin	2017-02-23 09:34:52	Clinic	55				Family Community Medicine	alendronate	Fosamax 70 mg oral tablet	2017-02-27 13:25:39	Completed		Physician - Family Med	Family Medicine		Physician - Family Med	28	day	q7days
Married	Female	White	Not Hispanic, Latino, or Spanish Origin	2017-02-23 09:34:52	Clinic	55				Family Community Medicine	alendronate	Fosamax 70 mg oral tablet	2017-05-18 09:03:35	Completed		Physician - Family Med	Family Medicine		Physician - Family Med	28	day	q7days
Married	Female	White	Not Hispanic, Latino, or Spanish Origin	2017-02-23 09:34:52	Clinic	55				Family Community Medicine	alendronate	Fosamax 70 mg oral tablet	2017-05-30 11:06:23	Completed		Physician - Family Med	Family Medicine		Physician - Family Med	28	day	q7days
Married	Female	White	Not Hispanic, Latino, or Spanish Origin	2017-02-23 09:34:52	Clinic	55				Family Community Medicine	alendronate	Fosamax 70 mg oral tablet	2017-06-02 09:48:32	Completed		Physician - Family Med	Family Medicine		Physician - Family Med	28	day	q7days
Married	Female	White	Not Hispanic, Latino, or Spanish Origin	2018-02-19 08:59:33	Clinic	56				Family Community Medicine	alendronate	alendronate 70 mg oral tablet	2018-05-14 08:20:15	Completed		Physician - Family Med	Family Medicine		Physician - Family Med
Married	Female	White	Not Hispanic, Latino, or Spanish Origin	2018-02-19 08:59:33	Clinic	56				Family Community Medicine	alendronate	alendronate 70 mg oral tablet	2019-02-28 12:50:01	Completed		Physician - Family Med	Family Medicine		Physician - Family Med
Married	Female	White	Not Hispanic, Latino, or Spanish Origin	2019-09-26 09:51:07	Clinic Off Campus	58				Family Community Medicine	alendronate	alendronate 70 mg oral tablet	2020-04-20 07:49:25	Completed		Physician - Family Med	Family Medicine		Physician - Family Med
Married	Female	White	Not Hispanic, Latino, or Spanish Origin	2019-09-26 09:51:07	Clinic Off Campus	58		48.7		Family Community Medicine	alendronate	alendronate 70 mg oral tablet	2021-01-13 07:54:18	Ordered		Physician - Family Med	Family Medicine		Physician - Family Med
Married	Female	White	Not Hispanic, Latino, or Spanish Origin	2019-01-14 13:42:05	Clinic Off Campus	71				Family Community Medicine	alendronate	alendronate 70 mg oral tablet	2019-01-14 14:22:35	Completed		Physician - Family Med	Family Medicine		Physician - Family Med	28	day	q7days
Married	Female	White	Not Hispanic, Latino, or Spanish Origin	2019-01-14 13:42:05	Clinic Off Campus	71				Family Community Medicine	alendronate	alendronate 70 mg oral tablet	2019-12-18 16:12:03	DISCONTINUED		Physician - Family Med	Family Medicine		Physician - Family Med
Married	Female	White	Not Hispanic, Latino, or Spanish Origin	2016-04-20 13:27:38	Clinic	68				Family Community Medicine	alendronate	alendronate 70 mg/75 mL oral solution	2016-04-20 14:09:59	Completed		Physician - Family Med	Family Medicine		Physician - Family Med	28	day	q7days
Married	Female	White	Not Hispanic, Latino, or Spanish Origin	2017-01-03 13:31:26	Clinic	69				Family Community Medicine	alendronate	alendronate 70 mg/75 mL oral solution	2017-03-31 17:34:43	Completed		Physician - Family Med	Family Medicine		Physician - Family Med
Married	Female	White	Not Hispanic, Latino, or Spanish Origin	2017-01-03 13:31:26	Clinic	69				Family Community Medicine	alendronate	alendronate 70 mg/75 mL oral solution	2017-08-16 15:42:03	Completed		Physician - Family Med	Family Medicine		Physician - Family Med
Married	Female	White	Not Hispanic, Latino, or Spanish Origin	2017-01-03 13:31:26	Clinic	69				Family Community Medicine	alendronate	alendronate 70 mg/75 mL oral solution	2018-08-07 12:53:34	Completed		Physician - Family Med	Family Medicine		Physician - Family Med
Widowed	Female	White	Not Hispanic, Latino, or Spanish Origin	2019-06-06 12:57:05	Clinic Off Campus	75				Family Community Medicine	alendronate	Fosamax 70 mg oral tablet	2019-06-06 13:33:10	Completed		Physician - Rheumatology	Rheumatology		Physician - Rheumatology	112	day	qMonday
Widowed	Female	White	Not Hispanic, Latino, or Spanish Origin	2016-11-22 12:24:05	Clinic	72				Rheumatology	alendronate	Fosamax 70 mg oral tablet	2016-11-22 14:00:18	Completed		Physician - Rheumatology	Rheumatology		Physician - Rheumatology			q7days
Widowed	Female	White	Not Hispanic, Latino, or Spanish Origin	2016-11-22 12:24:05	Clinic	72				Rheumatology	alendronate	Fosamax 70 mg oral tablet	2017-04-13 16:19:13	Completed		Physician - Rheumatology	Rheumatology		Physician - Rheumatology	112	day	q7days
Widowed	Female	White	Not Hispanic, Latino, or Spanish Origin	2017-06-05 14:16:06	Clinic	73				Rheumatology	alendronate	Fosamax 70 mg oral tablet	2017-06-05 15:22:36	Completed		Physician - Rheumatology	Rheumatology		Physician - Rheumatology	112	day	q7days
Widowed	Female	White	Not Hispanic, Latino, or Spanish Origin	2020-06-08 10:17:53	Clinic Off Campus	76				Rheumatology	alendronate	Fosamax 70 mg oral tablet	2020-06-08 14:24:08	Ordered		Physician - Rheumatology	Rheumatology		Physician - Rheumatology			qMonday
Married	Female	White	Not Hispanic, Latino, or Spanish Origin	2020-05-15 08:17:46	Clinic On Campus	81				Internal Medicine	alendronate	alendronate 70 mg oral tablet	2020-05-15 11:11:00	Ordered		Physician - Internal Med	Internal Medicine		Physician - Internal Med
Widowed	Female	White	Not Hispanic, Latino, or Spanish Origin	2016-04-26 13:01:11	Clinic	83				Orthopaedic Surgery	denosumab	Prolia 60 mg/mL subcutaneous solution	2016-04-26 13:33:41	DISCONTINUED		Nurse Pract - Orthopaedic Surg	Orthopaedic Surgery		Nurse Pract - Orthopaedic Surg
Widowed	Female	White	Not Hispanic, Latino, or Spanish Origin	2016-12-21 09:52:00	Clinic	83				Orthopaedic Surgery	denosumab	Prolia 60 mg/mL subcutaneous solution	2016-12-21 16:07:45	DISCONTINUED		Nurse Pract - Orthopaedic Surg	Orthopaedic Surgery		Nurse Pract - Orthopaedic Surg
Married	Male	White	Not Hispanic, Latino, or Spanish Origin	2019-06-03 13:28:19	Clinic On Campus	57				Orthopaedic Surgery	denosumab	Prolia 60 mg/mL subcutaneous solution	2019-06-03 14:34:53	Ordered		Physician - Orthopaedic Surg	Orthopaedic Surgery		Physician - Orthopaedic Surg
Married	Female	White	Not Hispanic, Latino, or Spanish Origin	2018-10-02 14:12:53	Clinic Off Campus	58				Family Community Medicine	ibandronate	ibandronate 150 mg oral tablet	2018-11-11 20:58:46	Completed		Physician - Family Med	Family Medicine		Physician - Family Med	90	day	qmonth (30 days)
Married	Female	White	Not Hispanic, Latino, or Spanish Origin	2018-02-20 13:17:00	Clinic	57				Family Community Medicine	ibandronate	Boniva 150 mg oral tablet	2018-05-24 17:04:57	Completed		Physician - Family Med	Family Medicine		Physician - Family Med			qmonth (30 days)
Married	Female	White	Not Hispanic, Latino, or Spanish Origin	2020-01-15 14:02:57	Clinic Off Campus	59				Family Community Medicine	ibandronate	ibandronate 150 mg oral tablet	2019-08-14 07:33:46	Completed		Physician - Family Med	Family Medicine		Physician - Family Med	90	day	qmonth (30 days)
Married	Female	White	Not Hispanic, Latino, or Spanish Origin	2020-01-15 14:02:57	Clinic Off Campus	59	158.6			Family Community Medicine	ibandronate	ibandronate 150 mg oral tablet	2020-08-12 10:30:42	Ordered		Physician - Family Med	Family Medicine		Physician - Family Med
Widowed	Female	White	Not Hispanic, Latino, or Spanish Origin	2019-12-18 07:43:05	Clinic On Campus	75				Endocrinology	alendronate	Fosamax 70 mg oral tablet	2019-12-18 08:36:25	Ordered		Physician - Endocrinology	Endocrinology		Physician - Endocrinology	90	day	q7days
Married	Female	White	Not Hispanic, Latino, or Spanish Origin	2017-06-08 08:20:58	Clinic	61				Orthopaedic Surgery	denosumab	Prolia 60 mg/mL subcutaneous solution	2017-06-08 09:35:54	DISCONTINUED		Nurse Pract - Orthopaedic Surg	Orthopaedic Surgery		Nurse Pract - Orthopaedic Surg
Married	Female	White	Not Hispanic, Latino, or Spanish Origin	2017-12-06 15:24:28	Clinic	61				Orthopaedic Surgery	denosumab	Prolia 60 mg/mL subcutaneous solution	2017-12-06 13:34:50	DISCONTINUED		Nurse Pract - Orthopaedic Surg	Orthopaedic Surgery		Nurse Pract - Orthopaedic Surg
Widowed	Female	White	Not Hispanic, Latino, or Spanish Origin	2021-03-23 09:11:43	Clinic On Campus	87				Hematology/Oncology	romosozumab	Evenity 105 mg/1.17 mL subcutaneous solution	2021-03-23 10:15:19	Ordered		Physician - Orthopaedic Surg	Orthopaedic Surgery		Physician - Orthopaedic Surg			qmonth (30 days)
Married	Female	White	Not Hispanic, Latino, or Spanish Origin	2016-05-03 10:55:46	Clinic	57				Endocrinology	teriparatide	Forteo 600 mcg/2.4 mL subcutaneous device	2016-12-21 16:45:44	Deleted		Physician - Endocrinology	Endocrinology		Physician - Endocrinology			Daily
Married	Female	White	Not Hispanic, Latino, or Spanish Origin	2019-03-11 08:50:53	Clinic On Campus	77				Hematology/Oncology	denosumab	Prolia 60 mg/mL subcutaneous solution	2019-03-11 11:13:43	DISCONTINUED		Physician - Orthopaedic Surg	Orthopaedic Surgery		Physician - Orthopaedic Surg
Married	Female	White	Not Hispanic, Latino, or Spanish Origin	2019-09-11 10:27:51	Clinic Off Campus	74				Family Community Medicine	alendronate	Fosamax 70 mg oral tablet	2019-09-11 11:10:09	Completed		Physician - Family Med	Family Medicine		Physician - Family Med	28	day	q7days
Married	Female	White	Not Hispanic, Latino, or Spanish Origin	2020-04-27 07:53:02	Clinic Off Campus	75				Family Community Medicine	alendronate	Fosamax 70 mg oral tablet	2020-04-27 08:23:18	Ordered		Physician - Family Med	Family Medicine		Physician - Family Med	28	day	q7days
Married	Female	White	Not Hispanic, Latino, or Spanish Origin	2018-09-25 10:47:54	Clinic	59				Family Community Medicine	alendronate	Fosamax 70 mg oral tablet	2018-09-25 11:21:44	Ordered		Physician - Family Med	Family Medicine		Physician - Family Med	28	day	q7days
Married	Female	White	Not Hispanic, Latino, or Spanish Origin	2017-12-06 12:40:14	Clinic	58				Sports Medicine	alendronate	Fosamax 70 mg oral tablet	2018-01-17 14:03:33	Completed		Physician - Family Med	Family Medicine		Physician - Family Med	28	day	q7days
Married	Female	White	Not Hispanic, Latino, or Spanish Origin	2017-04-06 13:41:41	Clinic	64				Orthopaedic Surgery	teriparatide	Forteo 600 mcg/2.4 mL subcutaneous device	2017-04-06 14:10:18	DISCONTINUED		Physician - Orthopaedic Surg	Orthopaedic Surgery		Physician - Orthopaedic Surg			Daily
Married	Female	White	Not Hispanic, Latino, or Spanish Origin	2017-04-06 13:41:41	Clinic	64				Orthopaedic Surgery	teriparatide	Forteo 600 mcg/2.4 mL subcutaneous device	2017-04-12 18:46:43	DISCONTINUED		Nurse Pract - Orthopaedic Surg	Orthopaedic Surgery		Nurse Pract - Orthopaedic Surg			Daily
Married	Female	White	Not Hispanic, Latino, or Spanish Origin	2017-04-27 14:14:21	Clinic	64				Orthopaedic Surgery	abaloparatide	Tymlos 80 mcg/0.04 mL subcutaneous solution	2018-02-13 09:35:00	Completed		Physician - Orthopaedic Surg	Orthopaedic Surgery		Physician - Orthopaedic Surg			Daily
Married	Female	White	Not Hispanic, Latino, or Spanish Origin	2017-04-27 14:14:21	Clinic	64				Orthopaedic Surgery	abaloparatide	Tymlos 80 mcg/0.04 mL subcutaneous solution	2018-02-20 14:05:15	Completed		Nurse Pract - Orthopaedic Surg	Orthopaedic Surgery		Nurse Pract - Orthopaedic Surg			Daily
Married	Female	White	Not Hispanic, Latino, or Spanish Origin	2017-04-27 14:14:21	Clinic	64				Orthopaedic Surgery	teriparatide	Forteo 600 mcg/2.4 mL subcutaneous device	2017-10-11 07:53:43	DISCONTINUED		Nurse Pract - Orthopaedic Surg	Orthopaedic Surgery		Nurse Pract - Orthopaedic Surg			Daily
Married	Female	White	Not Hispanic, Latino, or Spanish Origin	2017-04-27 14:14:21	Clinic	64				Orthopaedic Surgery	teriparatide	Forteo 600 mcg/2.4 mL subcutaneous device	2018-01-16 14:40:59	DISCONTINUED		Physician - Orthopaedic Surg	Orthopaedic Surgery		Physician - Orthopaedic Surg			Daily
Married	Female	White	Not Hispanic, Latino, or Spanish Origin	2018-04-05 13:53:45	Clinic	65				Orthopaedic Surgery	abaloparatide	Tymlos 3120 mcg/1.56 mL subcutaneous solution	2019-03-12 09:45:30	Completed		Nurse Pract - Orthopaedic Surg	Orthopaedic Surgery		Nurse Pract - Orthopaedic Surg
Married	Female	White	Not Hispanic, Latino, or Spanish Origin	2018-04-05 13:53:45	Clinic	65				Orthopaedic Surgery	abaloparatide	Tymlos 80 mcg/0.04 mL subcutaneous solution	2018-04-16 10:53:40	DISCONTINUED		Nurse Pract - Orthopaedic Surg	Orthopaedic Surgery		Nurse Pract - Orthopaedic Surg			Daily
Married	Female	White	Not Hispanic, Latino, or Spanish Origin	2019-03-28 09:21:43	Clinic On Campus	66				Orthopaedic Surgery	abaloparatide	Tymlos 3120 mcg/1.56 mL subcutaneous solution	2019-03-27 18:39:18	DISCONTINUED		Physician - Orthopaedic Surg	Orthopaedic Surgery		Physician - Orthopaedic Surg
Married	Female	White	Not Hispanic, Latino, or Spanish Origin	2019-03-28 09:21:43	Clinic On Campus	66				Orthopaedic Surgery	denosumab	Prolia 60 mg/mL subcutaneous solution	2019-03-28 10:05:48	Ordered		Physician - Orthopaedic Surg	Orthopaedic Surgery		Physician - Orthopaedic Surg
Married	Female	White	Not Hispanic, Latino, or Spanish Origin	2016-10-11 09:54:03	Clinic	54				Orthopaedic Surgery	denosumab	Prolia 60 mg/mL subcutaneous solution	2016-10-11 10:20:54	DISCONTINUED		Nurse Pract - Orthopaedic Surg	Orthopaedic Surgery		Nurse Pract - Orthopaedic Surg
Married	Female	White	Not Hispanic, Latino, or Spanish Origin	2017-04-25 10:20:49	Clinic	55				Orthopaedic Surgery	denosumab	Prolia 60 mg/mL subcutaneous solution	2017-04-25 11:29:07	DISCONTINUED		Nurse Pract - Orthopaedic Surg	Orthopaedic Surgery		Nurse Pract - Orthopaedic Surg
Married	Female	White	Not Hispanic, Latino, or Spanish Origin	2017-10-24 09:50:00	Clinic	55				Orthopaedic Surgery	denosumab	Prolia 60 mg/mL subcutaneous solution	2017-10-24 12:39:17	Completed		Nurse Pract - Orthopaedic Surg	Orthopaedic Surgery		Nurse Pract - Orthopaedic Surg
Married	Female	White	Not Hispanic, Latino, or Spanish Origin	2018-05-01 08:19:04	Clinic	56				Orthopaedic Surgery	denosumab	Prolia 60 mg/mL subcutaneous solution	2018-05-01 21:19:20	DISCONTINUED		Nurse Pract - Orthopaedic Surg	Orthopaedic Surgery		Nurse Pract - Orthopaedic Surg
Married	Female	White	Not Hispanic, Latino, or Spanish Origin	2018-12-04 07:48:22	Clinic Off Campus	66				Orthopaedic Surgery	alendronate	Fosamax 70 mg oral tablet	2018-12-04 08:38:15	Ordered		Nurse Pract - Orthopaedic Surg	Orthopaedic Surgery		Nurse Pract - Orthopaedic Surg			q7days
Married	Female	White	Not Hispanic, Latino, or Spanish Origin	2020-12-22 07:57:13	Clinic Off Campus	79	166.2			Telehealth	alendronate	alendronate 70 mg oral tablet	2021-02-24 08:05:47	Ordered		Physician - Family Med	Family Medicine		Physician - Family Med
Married	Female	White	Not Hispanic, Latino, or Spanish Origin	2020-12-22 07:57:13	Clinic Off Campus	79	166.2			Telehealth	alendronate	Fosamax 70 mg oral tablet	2020-12-22 11:19:31	Completed		Physician - Family Med	Family Medicine		Physician - Family Med	84	day	q7days
Married	Female	White	Not Hispanic, Latino, or Spanish Origin	2021-02-17 10:31:27	Clinic On Campus	65	170			Gynecology	alendronate	alendronate 10 mg oral tablet	2021-02-17 11:44:45	DISCONTINUED		Physician - OB/GYN	Gynecology/Oncology		Physician - OB/GYN	30	day	Daily
Married	Female	White	Not Hispanic, Latino, or Spanish Origin	2021-02-25 09:22:38	Clinic On Campus	65	170	53.8		Laboratory	alendronate	alendronate 70 mg oral tablet	2021-02-26 14:11:43	Ordered		Physician - Geriatrics	Geriatrics		Physician - Geriatrics	28	day	q7days
Married	Female	White	Not Hispanic, Latino, or Spanish Origin	2019-03-20 08:30:08	Clinic On Campus	63				Gynecology	alendronate	alendronate 10 mg oral tablet	2020-01-31 08:44:14	Completed		Physician - OB/GYN	Gynecology/Oncology		Physician - OB/GYN	30	day	Daily
Married	Female	White	Not Hispanic, Latino, or Spanish Origin	2019-03-25 08:16:39	Clinic On Campus	63				Radiology	alendronate	alendronate 10 mg oral tablet	2020-01-15 13:55:37	Completed		Physician - OB/GYN	Gynecology/Oncology		Physician - OB/GYN	30	day	Daily
Married	Female	White	Not Hispanic, Latino, or Spanish Origin	2018-07-06 13:08:08	Clinic Off Campus	64				Family Community Medicine	ibandronate	ibandronate 150 mg oral tablet	2018-07-06 13:40:09	DISCONTINUED		Nurse Pract - Family Med	Family Medicine		Nurse Pract - Family Med
Married	Female	White	Not Hispanic, Latino, or Spanish Origin	2019-08-02 08:34:31	Clinic Off Campus	65				Family Community Medicine	ibandronate	ibandronate 150 mg oral tablet	2019-08-02 09:01:59	DISCONTINUED		Nurse Pract - Family Med	Family Medicine		Nurse Pract - Family Med
Married	Female	White	Not Hispanic, Latino, or Spanish Origin	2017-01-27 07:42:56	Clinic	63				Family Community Medicine	ibandronate	Boniva 150 mg oral tablet	2017-01-27 08:16:42	Completed		Nurse Pract - Family Med	Family Medicine		Nurse Pract - Family Med	90	day	qmonth (30 days)
Married	Female	White	Not Hispanic, Latino, or Spanish Origin	2018-01-25 14:00:53	Clinic	64				Family Community Medicine	ibandronate	ibandronate 150 mg oral tablet	2018-03-30 16:32:46	DISCONTINUED		Nurse Pract - Family Med	Family Medicine		Nurse Pract - Family Med
Married	Female	White	Not Hispanic, Latino, or Spanish Origin	2018-12-18 09:01:47	Clinic Off Campus	58				Rheumatology	alendronate	alendronate 35 mg oral tablet	2018-12-18 09:53:22	Ordered		Physician - Rheumatology	Rheumatology		Physician - Rheumatology	28	day	qMonday
Married	Female	White	Not Hispanic, Latino, or Spanish Origin	2016-05-17 15:57:22	CANC	56				Rheumatology	alendronate	alendronate 35 mg oral tablet	2016-09-08 08:47:47	Completed		Physician - Rheumatology	Rheumatology		Physician - Rheumatology
Married	Female	White	Not Hispanic, Latino, or Spanish Origin	2016-07-19 15:21:49	CANC	56				Family Community Medicine	alendronate	alendronate 35 mg oral tablet	2016-11-29 10:06:06	Completed		Physician - Rheumatology	Rheumatology		Physician - Rheumatology
Married	Female	White	Not Hispanic, Latino, or Spanish Origin	2017-01-10 08:54:37	Clinic	56				Rheumatology	alendronate	alendronate 35 mg oral tablet	2017-02-20 19:46:58	Completed		Physician - Rheumatology	Rheumatology		Physician - Rheumatology
Married	Female	White	Not Hispanic, Latino, or Spanish Origin	2017-01-10 08:54:37	Clinic	56				Rheumatology	alendronate	alendronate 35 mg oral tablet	2017-05-16 09:06:22	DISCONTINUED		Physician - Rheumatology	Rheumatology		Physician - Rheumatology
Married	Female	White	Not Hispanic, Latino, or Spanish Origin	2016-11-29 10:07:51	Clinic	79				Internal Medicine	risedronate	risedronate 35 mg oral tablet	2016-11-29 10:51:04	Completed		Physician - Internal Med	Internal Medicine		Physician - Internal Med	90	day	q7days
Married	Female	White	Not Hispanic, Latino, or Spanish Origin	2017-12-05 10:00:34	Clinic	80				Internal Medicine	risedronate	risedronate 35 mg oral tablet	2017-12-15 16:01:05	Completed		Physician - Internal Med	Internal Medicine		Physician - Internal Med	90	day	q7days
Married	Female	White	Not Hispanic, Latino, or Spanish Origin	2017-12-05 10:00:34	Clinic	80				Internal Medicine	risedronate	risedronate 35 mg oral tablet	2018-12-05 09:20:59	DISCONTINUED		Physician - Internal Med	Internal Medicine		Physician - Internal Med
Married	Female	White	Not Hispanic, Latino, or Spanish Origin	2019-01-31 09:26:47	Clinic On Campus	82				Orthopaedic Surgery	denosumab	Prolia 60 mg/mL subcutaneous solution	2019-01-31 10:40:16	DISCONTINUED		Physician - Orthopaedic Surg	Orthopaedic Surgery		Physician - Orthopaedic Surg
Single	Male	Two or More Races	Not Hispanic, Latino, or Spanish Origin	2018-05-14 10:22:03	PreClinic	19				Orthopaedic Surgery	denosumab	Xgeva 120 mg/1.7 mL subcutaneous solution	2018-07-09 10:50:28	DISCONTINUED		Physician - Hem/Onc	Hematology/Oncology		Physician - Hem/Onc			qmonth (30 days)
Married	Female	White	Not Hispanic, Latino, or Spanish Origin	2018-09-20 13:15:39	Clinic On Campus	76				Internal Medicine	alendronate	Fosamax 70 mg oral tablet	2018-09-20 14:09:54	DISCONTINUED		Physician - Internal Med	Internal Medicine		Physician - Internal Med	84	day	q7days
Married	Female	White	Not Hispanic, Latino, or Spanish Origin	2017-10-06 14:00:06	Clinic	75				Internal Medicine	alendronate	Fosamax 70 mg oral tablet	2017-11-10 19:44:14	DISCONTINUED		Physician - Internal Med	Internal Medicine		Physician - Internal Med	84	day	q7days
Married	Female	Black or African American	Not Hispanic, Latino, or Spanish Origin	2016-11-21 15:10:04	Clinic	71				Orthopaedic Surgery	denosumab	Prolia 60 mg/mL subcutaneous solution	2016-11-21 15:47:22	DISCONTINUED		Physician - Orthopaedic Surg	Orthopaedic Surgery		Physician - Orthopaedic Surg
Married	Female	Black or African American	Not Hispanic, Latino, or Spanish Origin	2017-11-20 14:20:26	Clinic	72				Orthopaedic Surgery	denosumab	Prolia 60 mg/mL subcutaneous solution	2017-11-20 14:49:18	Ordered		Physician - Orthopaedic Surg	Orthopaedic Surgery		Physician - Orthopaedic Surg
Married	Female	White	Not Hispanic, Latino, or Spanish Origin	2020-12-07 13:59:52	Clinic On Campus	69				Orthopaedic Surgery	denosumab	Prolia 60 mg/mL subcutaneous solution	2020-12-07 14:37:19	Ordered		Physician - Orthopaedic Surg	Orthopaedic Surgery		Physician - Orthopaedic Surg
Married	Female	White	Not Hispanic, Latino, or Spanish Origin	2017-06-22 08:51:32	Clinic	65				Internal Medicine	ibandronate	Boniva 150 mg oral tablet	2017-06-22 09:35:19	DISCONTINUED		Physician - Internal Med	Internal Medicine		Physician - Internal Med	90	day	qmonth (30 days)
Single	Female	Black or African American	Not Hispanic, Latino, or Spanish Origin	2021-01-06 15:19:31	Clinic Off Campus	48	174.8	139.1		Dermatology	alendronate	alendronate 70 mg oral tablet	2021-01-08 14:04:22	Ordered		Physician - Derm	Dermatology		Physician - Derm			q7days
Married	Male	White	Not Hispanic, Latino, or Spanish Origin	2018-12-12 09:05:18	Clinic Off Campus	61				Rheumatology	ibandronate	ibandronate 150 mg oral tablet	2018-10-08 09:28:50	Completed		Physician - Rheumatology	Rheumatology		Physician - Rheumatology
Married	Male	White	Not Hispanic, Latino, or Spanish Origin	2016-06-22 09:57:34	Clinic	58				Rheumatology	ibandronate	Boniva 150 mg oral tablet	2016-06-28 11:47:16	Completed		Physician - Rheumatology	Rheumatology		Physician - Rheumatology	90	day	qmonth (30 days)
Married	Male	White	Not Hispanic, Latino, or Spanish Origin	2018-09-20 14:33:00	PreOutpatient Hospital	61				Radiology	ibandronate	ibandronate 150 mg oral tablet	2019-12-10 13:44:38	Completed		Physician - Rheumatology	Rheumatology		Physician - Rheumatology
Married	Male	White	Not Hispanic, Latino, or Spanish Origin	2018-09-20 14:33:00	PreOutpatient Hospital	61				Radiology	ibandronate	ibandronate 150 mg oral tablet	2020-03-11 09:10:25	Completed		Physician - Rheumatology	Rheumatology		Physician - Rheumatology
Married	Male	White	Not Hispanic, Latino, or Spanish Origin	2018-09-20 14:33:00	PreOutpatient Hospital	61	173.4	71.2		Radiology	ibandronate	ibandronate 150 mg oral tablet	2020-08-11 13:00:45	Completed		Physician - Rheumatology	Rheumatology		Physician - Rheumatology
Married	Male	White	Not Hispanic, Latino, or Spanish Origin	2018-09-20 14:33:00	PreOutpatient Hospital	61	173.4	71.2		Radiology	ibandronate	ibandronate 150 mg oral tablet	2020-11-09 09:38:57	Completed		Physician - Rheumatology	Rheumatology		Physician - Rheumatology
Married	Male	White	Not Hispanic, Latino, or Spanish Origin	2018-09-20 14:33:00	PreOutpatient Hospital	61	173.4	71.2		Radiology	ibandronate	ibandronate 150 mg oral tablet	2021-03-24 16:01:18	Ordered		Physician - Rheumatology	Rheumatology		Physician - Rheumatology
Married	Male	White	Not Hispanic, Latino, or Spanish Origin	2018-05-30 09:30:49	Clinic	60				Rheumatology	ibandronate	ibandronate 150 mg oral tablet	2018-07-25 15:43:06	Completed		Physician - Rheumatology	Rheumatology		Physician - Rheumatology
Married	Male	White	Not Hispanic, Latino, or Spanish Origin	2018-05-30 09:30:49	Clinic	60				Rheumatology	ibandronate	ibandronate 150 mg oral tablet	2018-07-25 15:45:41	Completed		Physician - Rheumatology	Rheumatology		Physician - Rheumatology
Married	Male	White	Not Hispanic, Latino, or Spanish Origin	2018-05-30 09:30:49	Clinic	60				Rheumatology	ibandronate	ibandronate 150 mg oral tablet	2019-04-03 10:28:33	Completed		Physician - Rheumatology	Rheumatology		Physician - Rheumatology
Married	Male	White	Not Hispanic, Latino, or Spanish Origin	2018-05-30 09:30:49	Clinic	60				Rheumatology	ibandronate	ibandronate 150 mg oral tablet	2019-07-01 11:27:36	Completed		Physician - Rheumatology	Rheumatology		Physician - Rheumatology
Married	Male	White	Not Hispanic, Latino, or Spanish Origin	2018-05-30 09:30:49	Clinic	60				Rheumatology	ibandronate	ibandronate 150 mg oral tablet	2019-09-17 11:18:32	Completed		Physician - Rheumatology	Rheumatology		Physician - Rheumatology
Married	Female	White	Not Hispanic, Latino, or Spanish Origin	2019-12-23 15:06:12	Clinic On Campus	57				Hematology/Oncology	alendronate	Fosamax 70 mg oral tablet	2019-12-23 15:35:15	Completed		Physician - Hem/Onc	Hematology/Oncology		Physician - Hem/Onc			q7days
Married	Female	White	Not Hispanic, Latino, or Spanish Origin	2019-12-23 15:06:12	Clinic On Campus	57				Hematology/Oncology	alendronate	Fosamax 70 mg oral tablet	2020-06-08 09:45:48	Completed		Physician - Hem/Onc	Hematology/Oncology		Physician - Hem/Onc			q7days
Married	Female	White	Not Hispanic, Latino, or Spanish Origin	2019-12-23 15:06:12	Clinic On Campus	57	173.8	91.6		Hematology/Oncology	alendronate	Fosamax 70 mg oral tablet	2020-12-16 08:54:49	Completed		Physician - Hem/Onc	Hematology/Oncology		Physician - Hem/Onc			q7days
Married	Female	White	Not Hispanic, Latino, or Spanish Origin	2020-12-23 12:43:46	Clinic On Campus	58	173.8	93		Hematology/Oncology	alendronate	Fosamax 70 mg oral tablet	2020-12-23 13:38:43	Ordered		Physician - Hem/Onc	Hematology/Oncology		Physician - Hem/Onc			q7days
Married	Female	White	Not Hispanic, Latino, or Spanish Origin	2020-09-11 10:06:38	Clinic	61	166			Family Community Medicine	alendronate	Fosamax 35 mg oral tablet	2020-09-11 10:51:17	Ordered		Nurse Pract - Family Med	Family Medicine		Nurse Pract - Family Med	84	day	q7days
Married	Female	White	Not Hispanic, Latino, or Spanish Origin	2020-01-16 09:07:04	Clinic	61				Family Community Medicine	alendronate	Fosamax 35 mg oral tablet	2020-01-16 09:31:55	Completed		Nurse Pract - Family Med	Family Medicine		Nurse Pract - Family Med	84	day	q7days
Married	Female	White	Not Hispanic, Latino, or Spanish Origin	2019-03-25 12:37:44	Clinic	73				Family Community Medicine	raloxifene	raloxifene 60 mg oral tablet	2018-10-04 13:31:58	DISCONTINUED		Nurse Pract - Family Med	Family Medicine		Nurse Pract - Family Med
Married	Female	White	Not Hispanic, Latino, or Spanish Origin	2017-03-21 10:16:00	Clinic	71				Laboratory	raloxifene	raloxifene 60 mg oral tablet	2017-04-20 10:13:16	Completed		Physician - Family Med	Family Medicine		Physician - Family Med
Married	Female	White	Not Hispanic, Latino, or Spanish Origin	2019-09-30 12:43:57	Clinic	73				Family Community Medicine	raloxifene	raloxifene 60 mg oral tablet	2019-09-30 13:59:22	Completed		Physician - Family Med	Family Medicine		Physician - Family Med
Married	Female	White	Hispanic, Latino, or Spanish Origin	2019-06-27 13:33:22	Clinic On Campus	37				Dermatology	alendronate	alendronate 70 mg oral tablet	2019-07-09 15:01:47	Completed		Resident	Dermatology		Resident	28	day	q7days
Married	Female	White	Hispanic, Latino, or Spanish Origin	2019-09-16 08:01:25	Clinic Off Campus	38				Dermatology	alendronate	alendronate 70 mg oral tablet	2020-01-24 10:30:23	Completed		Resident	Dermatology		Resident	28	day	q7days
Married	Female	White	Hispanic, Latino, or Spanish Origin	2020-05-15 08:13:47	Clinic On Campus	38				Dermatology	alendronate	alendronate 70 mg oral tablet	2020-05-26 13:35:15	Completed		Resident	Dermatology		Resident	28	day	q7days
Married	Female	White	Not Hispanic, Latino, or Spanish Origin	2018-08-16 08:53:30	Clinic On Campus	75				Orthopaedic Surgery	denosumab	Prolia 60 mg/mL subcutaneous solution	2018-08-16 09:43:22	Ordered		Nurse Pract - Orthopaedic Surg	Orthopaedic Surgery		Nurse Pract - Orthopaedic Surg
Married	Male	White	Not Hispanic, Latino, or Spanish Origin	2018-12-27 13:24:09	Clinic On Campus	58				Orthopaedic Surgery	teriparatide	Forteo 600 mcg/2.4 mL subcutaneous device	2019-01-10 10:47:49	DISCONTINUED		Physician - Orthopaedic Surg	Orthopaedic Surgery		Physician - Orthopaedic Surg			Daily
Married	Male	White	Not Hispanic, Latino, or Spanish Origin	2018-09-19 10:28:58	Clinic On Campus	57				Orthopaedic Surgery	denosumab	Prolia 60 mg/mL subcutaneous solution	2019-03-05 07:34:05	Ordered		Nurse Pract - Orthopaedic Surg	Orthopaedic Surgery		Nurse Pract - Orthopaedic Surg
Married	Male	White	Not Hispanic, Latino, or Spanish Origin	2018-03-08 08:37:39	Clinic	57				Orthopaedic Surgery	abaloparatide	Tymlos 80 mcg/0.04 mL subcutaneous solution	2018-03-20 11:37:34	DISCONTINUED		Physician - Orthopaedic Surg	Orthopaedic Surgery		Physician - Orthopaedic Surg			Daily
Married	Male	White	Not Hispanic, Latino, or Spanish Origin	2018-03-08 08:37:39	Clinic	57				Orthopaedic Surgery	teriparatide	Forteo 600 mcg/2.4 mL subcutaneous device	2018-04-30 14:15:37	DISCONTINUED		Physician - Orthopaedic Surg	Orthopaedic Surgery		Physician - Orthopaedic Surg			Daily
Married	Male	White	Not Hispanic, Latino, or Spanish Origin	2018-03-08 08:37:39	Clinic	57				Orthopaedic Surgery	teriparatide	Forteo 600 mcg/2.4 mL subcutaneous device	2018-05-01 09:49:54	Completed		Physician Assistant - Orthopaedic Surg	Orthopaedic Surgery		Physician Assistant - Orthopaedic Surg			Daily
Married	Male	White	Not Hispanic, Latino, or Spanish Origin	2018-04-11 09:09:40	PreClinic	57				Orthopaedic Surgery	denosumab	Prolia 60 mg/mL subcutaneous solution	2019-03-04 13:07:39	DISCONTINUED		Physician - Orthopaedic Surg	Orthopaedic Surgery		Physician - Orthopaedic Surg
Married	Male	White	Not Hispanic, Latino, or Spanish Origin	2018-04-11 09:09:40	PreClinic	57				Orthopaedic Surgery	teriparatide	Forteo 600 mcg/2.4 mL subcutaneous device	2019-03-02 18:50:07	DISCONTINUED		Physician - Orthopaedic Surg	Orthopaedic Surgery		Physician - Orthopaedic Surg			Daily
Married	Female	White	Not Hispanic, Latino, or Spanish Origin	2016-11-21 11:25:02	Clinic	62				Rheumatology	risedronate	Actonel 150 mg oral tablet	2016-11-23 14:32:35	DISCONTINUED		Physician - Rheumatology	Rheumatology		Physician - Rheumatology	90	day	q4weeks
Married	Female	White	Not Hispanic, Latino, or Spanish Origin	2017-11-20 09:21:30	Clinic	63				Rheumatology	alendronate	alendronate 70 mg oral tablet	2017-11-20 10:17:53	DISCONTINUED		Physician - Rheumatology	Rheumatology		Physician - Rheumatology	90	day	q7days
Widowed	Female	White	Not Hispanic, Latino, or Spanish Origin	2020-01-17 12:54:28	Clinic Off Campus	68				Family Community Medicine	alendronate	Fosamax 70 mg oral tablet	2020-01-17 13:59:47	DISCONTINUED		Physician - Family Med	Family Medicine		Physician - Family Med	90	day	q7days
Divorced	Female	Two or More Races	Hispanic, Latino, or Spanish Origin	2018-07-03 15:16:40	Clinic Off Campus	58				Family Community Medicine	ibandronate	ibandronate 150 mg oral tablet	2020-01-08 11:14:46	Completed		Physician - Family Med	Family Medicine		Physician - Family Med
Divorced	Female	Two or More Races	Hispanic, Latino, or Spanish Origin	2018-07-03 15:16:40	Clinic Off Campus	58	170.18	102.2		Family Community Medicine	ibandronate	ibandronate 150 mg oral tablet	2021-01-14 10:13:41	Ordered		Physician - Family Med	Family Medicine		Physician - Family Med
Divorced	Female	Two or More Races	Hispanic, Latino, or Spanish Origin	2016-09-30 08:50:52	Clinic	57				Family Community Medicine	ibandronate	ibandronate 150 mg oral tablet	2016-12-19 13:13:01	Completed		Physician - Family Med	Family Medicine		Physician - Family Med
Widowed	Female	White	Not Hispanic, Latino, or Spanish Origin	2017-12-14 15:10:54	Clinic	91				Orthopaedic Surgery	denosumab	Prolia 60 mg/mL subcutaneous solution	2017-12-14 15:26:59	DISCONTINUED		Physician - Orthopaedic Surg	Orthopaedic Surgery		Physician - Orthopaedic Surg
Widowed	Female	White	Not Hispanic, Latino, or Spanish Origin	2018-01-24 14:10:24	Clinic	91				Orthopaedic Surgery	denosumab	Prolia 60 mg/mL subcutaneous solution	2018-01-24 16:36:14	Completed		Nurse Pract - Orthopaedic Surg	Orthopaedic Surgery		Nurse Pract - Orthopaedic Surg
Married	Female	White	Not Hispanic, Latino, or Spanish Origin	2020-06-18 07:53:08	Clinic Off Campus	58	175.3	73.1		Family Community Medicine	alendronate	alendronate 70 mg oral tablet	2020-07-14 18:23:10	Ordered		Resident	Family Medicine		Resident	168	day	q7days
Married	Female	White	Not Hispanic, Latino, or Spanish Origin	2018-10-08 13:41:30	Clinic	61				Family Community Medicine	ibandronate	ibandronate 150 mg oral tablet	2019-04-29 09:29:07	Completed		Physician Assistant	Family Medicine		Physician Assistant
Married	Female	White	Not Hispanic, Latino, or Spanish Origin	2017-03-06 10:05:45	Clinic	60				Family Community Medicine	ibandronate	ibandronate 150 mg oral tablet	2017-05-08 15:57:13	DISCONTINUED		Physician - Family Med	Family Medicine		Physician - Family Med
Married	Female	White	Not Hispanic, Latino, or Spanish Origin	2018-03-08 10:04:34	Clinic	61				Family Community Medicine	ibandronate	ibandronate 150 mg oral tablet	2018-05-03 08:50:17	Completed		Physician - Family Med	Family Medicine		Physician - Family Med
Married	Female	White	Not Hispanic, Latino, or Spanish Origin	2019-05-07 10:29:46	Clinic	62				Family Community Medicine	ibandronate	ibandronate 150 mg oral tablet	2019-05-07 09:27:02	Completed		Physician Assistant	Family Medicine		Physician Assistant
Married	Female	White	Not Hispanic, Latino, or Spanish Origin	2019-05-07 10:29:46	Clinic	62				Family Community Medicine	ibandronate	ibandronate 150 mg oral tablet	2020-05-01 08:08:37	Ordered		Physician Assistant	Family Medicine		Physician - Family Med
Married	Male	White	Not Hispanic, Latino, or Spanish Origin	2017-02-01 10:32:50	Clinic	79				Orthopaedic Surgery	denosumab	Prolia 60 mg/mL subcutaneous solution	2017-02-01 09:48:19	Ordered		Nurse Pract - Orthopaedic Surg	Orthopaedic Surgery		Nurse Pract - Orthopaedic Surg
Married	Male	White	Not Hispanic, Latino, or Spanish Origin	2017-08-17 10:14:36	Clinic	79				Orthopaedic Surgery	denosumab	Prolia 60 mg/mL subcutaneous solution	2017-08-17 11:57:47	Ordered		Nurse Pract - Orthopaedic Surg	Orthopaedic Surgery		Nurse Pract - Orthopaedic Surg
Married	Female	White	Not Hispanic, Latino, or Spanish Origin	2018-06-21 12:52:50	Clinic	73				Family Community Medicine	alendronate	Fosamax 35 mg oral tablet	2018-06-21 13:56:21	DISCONTINUED		Physician - Family Med	Family Medicine		Physician - Family Med	28	day	q7days
Married	Female	White	Not Hispanic, Latino, or Spanish Origin	2020-08-19 11:02:49	Clinic	75	150.8			Family Community Medicine	alendronate	alendronate 35 mg oral tablet	2020-08-19 11:50:06	Ordered		Physician - Family Med	Family Medicine		Physician - Family Med	90	day	q7days
Married	Female	White	Not Hispanic, Latino, or Spanish Origin	2019-05-22 09:37:22	Clinic	74				Family Community Medicine	alendronate	alendronate 35 mg oral tablet	2019-05-22 09:59:08	Completed		Physician - Family Med	Family Medicine		Physician - Family Med	90	day	q7days
Divorced	Female	White	Not Hispanic, Latino, or Spanish Origin	2020-11-06 07:01:28	Recurring	81	163	71		Physical Therapy	alendronate	alendronate 70 mg oral tablet	2020-11-10 08:09:46	Ordered		Physician - Family Med	Family Medicine		Physician - Family Med	90	day	q7days
Divorced	Female	White	Not Hispanic, Latino, or Spanish Origin	2020-02-27 08:35:13	Clinic Off Campus	80				Family Community Medicine	alendronate	alendronate 70 mg oral tablet	2020-02-27 10:16:36	Completed		Physician - Family Med	Family Medicine		Physician - Family Med	90	day	q7days
Married	Female	White	Not Hispanic, Latino, or Spanish Origin	2016-08-19 14:18:36	Clinic	87				Family Community Medicine	ibandronate	ibandronate 150 mg oral tablet	2016-08-19 14:45:59	DISCONTINUED		Physician - Family Med	Family Medicine		Physician - Family Med
Single	Female	Black or African American	Not Hispanic, Latino, or Spanish Origin	2017-10-23 12:54:23	Clinic	73				Internal Medicine	alendronate	alendronate 70 mg oral tablet	2018-06-27 16:22:37	Completed		Resident - HVI-Card Fellow	Cardiology		Resident - HVI-Card Fellow
Single	Female	White	Not Hispanic, Latino, or Spanish Origin	2017-02-24 10:49:24	Clinic	65				Orthopaedic Surgery	denosumab	Prolia 60 mg/mL subcutaneous solution	2017-02-24 14:43:09	Ordered		Nurse Pract - Orthopaedic Surg	Orthopaedic Surgery		Nurse Pract - Orthopaedic Surg
Single	Female	White	Not Hispanic, Latino, or Spanish Origin	2017-08-30 10:00:43	Clinic	66				Orthopaedic Surgery	denosumab	Prolia 60 mg/mL subcutaneous solution	2017-08-30 10:30:54	Ordered		Nurse Pract - Orthopaedic Surg	Orthopaedic Surgery		Nurse Pract - Orthopaedic Surg
Married	Female	White	Not Hispanic, Latino, or Spanish Origin	2018-05-04 07:01:48	PreClinic	69				Neurosurgery	teriparatide	Forteo 600 mcg/2.4 mL subcutaneous solution	2020-02-06 12:42:14	Ordered		Physician - Orthopaedic Surg	Orthopaedic Surgery		Physician - Orthopaedic Surg			Daily
Married	Female	White	Not Hispanic, Latino, or Spanish Origin	2020-02-03 15:35:34	Clinic On Campus	70				Orthopaedic Surgery	abaloparatide	Tymlos 3120 mcg/1.56 mL subcutaneous solution	2020-02-03 16:17:15	Completed		Physician - Orthopaedic Surg	Orthopaedic Surgery		Physician - Orthopaedic Surg			Daily
Married	Female	White	Not Hispanic, Latino, or Spanish Origin	2020-02-03 15:35:34	Clinic On Campus	70				Orthopaedic Surgery	abaloparatide	Tymlos 3120 mcg/1.56 mL subcutaneous solution	2020-02-03 16:19:15	DISCONTINUED		Physician - Orthopaedic Surg	Orthopaedic Surgery		Physician - Orthopaedic Surg			Daily
Married	Female	White	Not Hispanic, Latino, or Spanish Origin	2020-02-03 15:35:34	Clinic On Campus	70				Orthopaedic Surgery	abaloparatide	Tymlos 3120 mcg/1.56 mL subcutaneous solution	2020-02-03 16:19:23	DISCONTINUED		Physician - Orthopaedic Surg	Orthopaedic Surgery		Physician - Orthopaedic Surg			Daily
Single	Female	White	Not Hispanic, Latino, or Spanish Origin	2017-07-19 08:15:56	Clinic	30				Endocrinology	alendronate	alendronate 70 mg oral tablet	2017-07-19 09:27:40	Completed		Physician - Endocrinology	Endocrinology		Physician - Endocrinology			q7days
Single	Female	White	Not Hispanic, Latino, or Spanish Origin	2017-07-19 08:15:56	Clinic	30				Endocrinology	alendronate	alendronate 70 mg oral tablet	2018-06-21 10:16:52	Completed		Physician - Endocrinology	Endocrinology		Physician - Endocrinology
Single	Female	White	Not Hispanic, Latino, or Spanish Origin	2018-03-23 07:46:45	Clinic	30				Endocrinology	alendronate	alendronate 70 mg oral tablet	2019-02-20 10:26:13	Completed		Physician - Endocrinology	Endocrinology		Physician - Endocrinology
Single	Female	White	Not Hispanic, Latino, or Spanish Origin	2018-03-23 07:46:45	Clinic	30				Endocrinology	alendronate	alendronate 70 mg oral tablet	2019-09-11 09:45:58	Completed		Physician - Endocrinology	Endocrinology		Physician - Endocrinology
Single	Female	White	Not Hispanic, Latino, or Spanish Origin	2020-05-21 07:04:38	Clinic On Campus	32				Endocrinology	alendronate	alendronate 70 mg oral tablet	2020-05-26 11:21:50	Completed		Physician - Endocrinology	Endocrinology		Physician - Endocrinology
Single	Female	White	Not Hispanic, Latino, or Spanish Origin	2020-05-21 07:04:38	Clinic On Campus	32	179			Endocrinology	alendronate	alendronate 70 mg oral tablet	2020-12-16 13:42:58	Ordered		Physician - Endocrinology	Endocrinology		Physician - Endocrinology
Single	Female	White	Not Hispanic, Latino, or Spanish Origin	2021-01-23 19:28:04	Inpatient	35	154.94	62.1		Internal Medicine	alendronate	alendronate 70 mg oral tablet	2021-01-27 08:04:46	Completed		Resident	Internal Medicine		Resident	28	day	q7days
Single	Female	White	Not Hispanic, Latino, or Spanish Origin	2021-03-22 12:34:21	Clinic On Campus	36	154	60.6		Dermatology	alendronate	alendronate 70 mg oral tablet	2021-03-22 12:54:29	Ordered		Resident	Dermatology		Resident	28	day	q7days
Married	Female	White	Not Hispanic, Latino, or Spanish Origin	2017-08-24 16:00:00	Clinic	70				Orthopaedic Surgery	denosumab	Prolia 60 mg/mL subcutaneous solution	2017-08-24 17:12:37	DISCONTINUED		Physician - Orthopaedic Surg	Orthopaedic Surgery		Physician - Orthopaedic Surg
Married	Female	White	Not Hispanic, Latino, or Spanish Origin	2017-10-12 11:24:18	Clinic	70				Orthopaedic Surgery	denosumab	Prolia 60 mg/mL subcutaneous solution	2017-10-12 12:02:25	DISCONTINUED		Nurse Pract - Orthopaedic Surg	Orthopaedic Surgery		Nurse Pract - Orthopaedic Surg
Divorced	Female	White	Not Hispanic, Latino, or Spanish Origin	2017-12-07 14:38:00	Clinic	56				Orthopaedic Surgery	denosumab	Prolia 60 mg/mL subcutaneous solution	2017-12-07 15:38:06	DISCONTINUED		Nurse Pract - Orthopaedic Surg	Orthopaedic Surgery		Nurse Pract - Orthopaedic Surg
Divorced	Female	White	Not Hispanic, Latino, or Spanish Origin	2018-12-07 13:48:20	Clinic On Campus	57				Orthopaedic Surgery	denosumab	Prolia 60 mg/mL subcutaneous solution	2018-12-07 14:22:47	Ordered		Nurse Pract - Orthopaedic Surg	Orthopaedic Surgery		Nurse Pract - Orthopaedic Surg
Separated	Male	Other Race	Hispanic, Latino, or Spanish Origin	2016-05-12 15:15:25	Clinic	47				Orthopaedic Surgery	denosumab	Prolia 60 mg/mL subcutaneous solution	2016-05-12 15:42:58	DISCONTINUED		Physician - Orthopaedic Surg	Orthopaedic Surgery		Physician - Orthopaedic Surg
Separated	Male	Other Race	Hispanic, Latino, or Spanish Origin	2016-12-29 12:40:44	Clinic	48				Orthopaedic Surgery	denosumab	Prolia 60 mg/mL subcutaneous solution	2016-12-29 12:44:04	DISCONTINUED		Nurse Pract - Orthopaedic Surg	Orthopaedic Surgery		Nurse Pract - Orthopaedic Surg
Separated	Male	Other Race	Hispanic, Latino, or Spanish Origin	2017-07-06 12:46:33	Clinic	48				Orthopaedic Surgery	denosumab	Prolia 60 mg/mL subcutaneous solution	2017-07-06 16:24:55	Ordered		Nurse Pract - Orthopaedic Surg	Orthopaedic Surgery		Nurse Pract - Orthopaedic Surg
Married	Female	White	Not Hispanic, Latino, or Spanish Origin	2018-01-04 09:45:17	Clinic	67				Family Community Medicine	alendronate	alendronate 70 mg oral tablet	2018-12-05 12:47:21	Completed		Nurse Pract - Family Med	Family Medicine		Nurse Pract - Family Med
Married	Female	White	Not Hispanic, Latino, or Spanish Origin	2018-01-04 09:45:17	Clinic	67				Family Community Medicine	alendronate	Fosamax 70 mg oral tablet	2018-01-04 10:38:41	Completed		Nurse Pract - Family Med	Family Medicine		Nurse Pract - Family Med	84	day	q7days
Married	Female	White	Not Hispanic, Latino, or Spanish Origin	2019-10-31 11:44:55	Clinic Off Campus	68				Family Community Medicine	alendronate	alendronate 70 mg oral tablet	2019-11-18 11:24:19	Completed		Nurse Pract - Family Med	Family Medicine		Nurse Pract - Family Med
Married	Female	White	Not Hispanic, Latino, or Spanish Origin	2020-11-18 07:52:04	Clinic Off Campus	69	164	66.7		Cardiology	alendronate	alendronate 70 mg oral tablet	2020-11-19 08:08:58	Ordered		Physician - Cardiology	Cardiology		Physician - Cardiology
Married	Female	White	Not Hispanic, Latino, or Spanish Origin	2020-07-15 14:27:09	Clinic Off Campus	69	164	66.5		Family Community Medicine	alendronate	alendronate 70 mg oral tablet	2020-10-19 17:47:12	Completed		Nurse Pract - Family Med	Family Medicine		Nurse Pract - Family Med
Widowed	Female	White	Not Hispanic, Latino, or Spanish Origin	2017-11-16 15:25:58	CANC	81				Endocrinology	denosumab	Prolia 60 mg/mL subcutaneous solution	2017-12-12 08:29:26	Ordered		Nurse Pract - Orthopaedic Surg	Orthopaedic Surgery		Nurse Pract - Orthopaedic Surg
Widowed	Female	White	Not Hispanic, Latino, or Spanish Origin	2017-11-21 08:49:40	Clinic	81				Orthopaedic Surgery	denosumab	Prolia 60 mg/mL subcutaneous solution	2017-11-21 09:33:30	DISCONTINUED		Nurse Pract - Orthopaedic Surg	Orthopaedic Surgery		Nurse Pract - Orthopaedic Surg
Married	Female	White	Not Hispanic, Latino, or Spanish Origin	2021-01-11 14:52:56	Clinic On Campus	72	160	73		Radiology	alendronate	Fosamax 70 mg oral tablet	2021-01-21 05:52:46	Ordered		Physician - Family Med	Family Medicine		Physician - Family Med	84	day	q7days
Widowed	Female	White	Not Hispanic, Latino, or Spanish Origin	2016-05-18 09:07:42	Clinic	83				Family Community Medicine	alendronate	alendronate 70 mg oral tablet	2016-06-10 10:21:36	Completed		Physician Assistant	Family Medicine		Physician Assistant
Widowed	Female	White	Not Hispanic, Latino, or Spanish Origin	2016-05-18 09:07:42	Clinic	83				Family Community Medicine	alendronate	alendronate 70 mg oral tablet	2016-06-10 22:01:29	DISCONTINUED		Physician - Family Med	Family Medicine		Physician - Family Med
Married	Female	White	Not Hispanic, Latino, or Spanish Origin	2016-11-03 12:40:04	Clinic	78				Family Community Medicine	alendronate	Fosamax 70 mg oral tablet	2016-11-03 13:21:31	Completed		Physician - Family Med	Family Medicine		Physician - Family Med			q7days
Married	Female	White	Not Hispanic, Latino, or Spanish Origin	2017-09-20 09:20:02	Clinic	78				Family Community Medicine	alendronate	alendronate 70 mg oral tablet	2019-05-09 10:56:01	Completed		Physician - Family Med	Family Medicine		Physician - Family Med
Married	Female	White	Not Hispanic, Latino, or Spanish Origin	2017-09-20 09:20:02	Clinic	78	160.7			Family Community Medicine	alendronate	alendronate 70 mg oral tablet	2020-07-15 16:28:28	Ordered		Physician - Family Med	Family Medicine		Physician - Family Med
Married	Female	White	Not Hispanic, Latino, or Spanish Origin	2017-09-20 09:20:02	Clinic	78				Family Community Medicine	alendronate	Fosamax 70 mg oral tablet	2018-02-12 21:55:47	Completed		Physician - Family Med	Family Medicine		Physician - Family Med			q7days
Married	Female	American Indian/Alaskan Native	Not Hispanic, Latino, or Spanish Origin	2019-02-08 08:03:37	Clinic Off Campus	65				Family Community Medicine	alendronate	alendronate 70 mg oral tablet	2019-02-08 09:07:27	Completed		Physician - Family Med	Family Medicine		Physician - Family Med			q7days
Married	Female	American Indian/Alaskan Native	Not Hispanic, Latino, or Spanish Origin	2020-01-07 10:29:19	Clinic Off Campus	66				Family Community Medicine	alendronate	alendronate 70 mg oral tablet	2020-02-10 12:59:29	Completed		Physician - Family Med	Family Medicine		Physician - Family Med
Married	Female	American Indian/Alaskan Native	Not Hispanic, Latino, or Spanish Origin	2020-01-07 10:29:19	Clinic Off Campus	66	157	60.9		Family Community Medicine	alendronate	alendronate 70 mg oral tablet	2021-03-05 13:10:46	Ordered		Physician - Family Med	Family Medicine		Physician - Family Med
Married	Female	White	Not Hispanic, Latino, or Spanish Origin	2016-06-01 13:36:05	Clinic	64				Orthopaedic Surgery	teriparatide	Forteo 600 mcg/2.4 mL subcutaneous device	2016-07-21 17:13:55	DISCONTINUED		Nurse Pract - Orthopaedic Surg	Orthopaedic Surgery		Nurse Pract - Orthopaedic Surg			Daily
Married	Female	White	Not Hispanic, Latino, or Spanish Origin	2016-10-12 15:04:06	Clinic	64				Orthopaedic Surgery	denosumab	Prolia 60 mg/mL subcutaneous solution	2016-10-12 17:05:50	Completed		Nurse Pract - Orthopaedic Surg	Orthopaedic Surgery		Nurse Pract - Orthopaedic Surg
Married	Female	White	Not Hispanic, Latino, or Spanish Origin	2017-05-31 15:04:07	Clinic	65				Orthopaedic Surgery	denosumab	Prolia 60 mg/mL subcutaneous solution	2017-05-31 16:43:02	Completed		Nurse Pract - Orthopaedic Surg	Orthopaedic Surgery		Nurse Pract - Orthopaedic Surg
Married	Female	White	Not Hispanic, Latino, or Spanish Origin	2017-12-06 13:55:00	Clinic	65				Orthopaedic Surgery	denosumab	Prolia 60 mg/mL subcutaneous solution	2017-12-06 13:30:30	Ordered		Nurse Pract - Orthopaedic Surg	Orthopaedic Surgery		Nurse Pract - Orthopaedic Surg
Married	Female	White	Not Hispanic, Latino, or Spanish Origin	2016-11-04 10:00:00	Clinic	44				Orthopaedic Surgery	denosumab	Prolia 60 mg/mL subcutaneous solution	2016-11-09 12:56:30	DISCONTINUED		Nurse Pract - Orthopaedic Surg	Orthopaedic Surgery		Nurse Pract - Orthopaedic Surg
Single	Male	White	Not Hispanic, Latino, or Spanish Origin	2019-11-07 15:28:13	Clinic Off Campus	72				Family Community Medicine	alendronate	alendronate 70 mg oral tablet	2019-11-07 17:06:20	Completed		Physician - Family Med	Family Medicine		Physician - Family Med	84	day	q7days
Single	Male	White	Not Hispanic, Latino, or Spanish Origin	2019-11-07 15:28:13	Clinic Off Campus	72	180	88		Family Community Medicine	alendronate	alendronate 70 mg oral tablet	2021-03-17 11:16:35	Ordered		Physician - Family Med	Family Medicine		Physician - Family Med
Single	Male	White	Not Hispanic, Latino, or Spanish Origin	2020-07-01 10:18:52	Clinic Off Campus	73				Family Community Medicine	alendronate	alendronate 70 mg oral tablet	2020-07-13 14:40:35	Completed		Physician - Family Med	Family Medicine		Physician - Family Med
Widowed	Female	White	Not Hispanic, Latino, or Spanish Origin	2017-05-10 10:22:08	Clinic	80				Orthopaedic Surgery	denosumab	Prolia 60 mg/mL subcutaneous solution	2017-05-10 16:59:42	Completed		Nurse Pract - Orthopaedic Surg	Orthopaedic Surgery		Nurse Pract - Orthopaedic Surg
Widowed	Female	White	Not Hispanic, Latino, or Spanish Origin	2017-11-22 10:03:56	Clinic	81				Orthopaedic Surgery	denosumab	Prolia 60 mg/mL subcutaneous solution	2017-11-22 17:16:10	Completed		Nurse Pract - Orthopaedic Surg	Orthopaedic Surgery		Nurse Pract - Orthopaedic Surg
Widowed	Female	White	Not Hispanic, Latino, or Spanish Origin	2018-05-25 11:11:13	Clinic	81				Orthopaedic Surgery	denosumab	Prolia 60 mg/mL subcutaneous solution	2018-05-25 15:11:07	Ordered		Nurse Pract - Orthopaedic Surg	Orthopaedic Surgery		Nurse Pract - Orthopaedic Surg
Married	Female	White	Not Hispanic, Latino, or Spanish Origin	2019-07-30 09:56:43	Clinic On Campus	64				Internal Medicine	alendronate	alendronate 70 mg oral tablet	2018-12-06 08:36:52	Completed		Physician - Internal Med	Internal Medicine		Physician - Internal Med
Married	Female	White	Not Hispanic, Latino, or Spanish Origin	2019-07-30 09:56:43	Clinic On Campus	64				Internal Medicine	alendronate	alendronate 70 mg oral tablet	2019-11-07 08:10:47	Completed		Physician - Internal Med	Internal Medicine		Physician - Internal Med
Married	Female	White	Not Hispanic, Latino, or Spanish Origin	2019-07-30 09:56:43	Clinic On Campus	64	163.2			Internal Medicine	alendronate	alendronate 70 mg oral tablet	2020-12-11 08:17:07	Ordered		Physician - Internal Med	Internal Medicine		Physician - Internal Med
Married	Female	White	Not Hispanic, Latino, or Spanish Origin	2016-11-25 09:25:09	Clinic	62				Internal Medicine	alendronate	Fosamax 70 mg oral tablet	2016-11-25 09:48:23	Completed		Physician - Internal Med	Internal Medicine		Physician - Internal Med	28	day	q7days
Married	Female	White	Not Hispanic, Latino, or Spanish Origin	2016-11-25 15:17:58	CANC	62				Internal Medicine	alendronate	alendronate 70 mg oral tablet	2018-01-04 08:42:30	Completed		Physician - Internal Med	Internal Medicine		Physician - Internal Med
Married	Female	White	Not Hispanic, Latino, or Spanish Origin	2016-11-25 15:17:58	CANC	62				Internal Medicine	alendronate	Fosamax 70 mg oral tablet	2017-02-20 20:08:29	Completed		Physician - Internal Med	Internal Medicine		Physician - Internal Med			q7days
Widowed	Female	White	Not Hispanic, Latino, or Spanish Origin	2017-12-07 08:44:00	Clinic	73				Orthopaedic Surgery	denosumab	Prolia 60 mg/mL subcutaneous solution	2017-12-07 09:36:39	DISCONTINUED		Nurse Pract - Orthopaedic Surg	Orthopaedic Surgery		Nurse Pract - Orthopaedic Surg
Widowed	Female	White	Not Hispanic, Latino, or Spanish Origin	2018-01-02 13:38:33	Clinic	73				Orthopaedic Surgery	denosumab	Prolia 60 mg/mL subcutaneous solution	2018-01-02 16:19:13	Deleted		Nurse Pract - Orthopaedic Surg	Orthopaedic Surgery		Nurse Pract - Orthopaedic Surg
Single	Female	White	Not Hispanic, Latino, or Spanish Origin	2019-07-18 08:43:14	Clinic On Campus	55				Radiology	raloxifene	Evista 60 mg oral tablet	2019-07-19 14:59:58	Ordered		Nurse Pract - Surgery Oncology	Surgery Oncology		Nurse Pract - Surgery Oncology			Daily
Married	Female	White	Not Hispanic, Latino, or Spanish Origin	2020-11-03 12:56:46	Clinic Off Campus	74	169.6	68.4		Rheumatology	alendronate	Fosamax 70 mg oral tablet	2020-11-03 13:49:08	Ordered		Physician - Rheumatology	Rheumatology		Physician - Rheumatology			q7days
Married	Female	White	Not Hispanic, Latino, or Spanish Origin	2019-02-19 10:29:03	Clinic	80				Sports Medicine	alendronate	Fosamax 70 mg oral tablet	2019-02-19 11:27:09	Completed		Physician - Sports Medicine SC	Sports Medicine		Physician - Sports Medicine SC	28	day	q7days
Married	Female	White	Not Hispanic, Latino, or Spanish Origin	2019-05-21 09:51:12	Clinic	81				Sports Medicine	alendronate	Fosamax 70 mg oral tablet	2019-05-21 10:45:14	Ordered		Physician - Sports Medicine SC	Sports Medicine		Physician - Sports Medicine SC	84	day	q7days
Married	Female	White	Not Hispanic, Latino, or Spanish Origin	2019-04-08 08:17:44	Clinic Off Campus	74				Family Community Medicine	ibandronate	ibandronate 150 mg oral tablet	2019-04-08 08:47:28	DISCONTINUED		Physician Assistant - Family Med	Family Medicine		Physician Assistant - Family Med			qmonth (30 days)
Married	Female	White	Not Hispanic, Latino, or Spanish Origin	2018-07-11 14:57:59	Clinic Off Campus	62				Family Community Medicine	alendronate	alendronate 70 mg oral tablet	2018-07-13 13:31:22	DISCONTINUED		Nurse Pract - Family Med	Family Medicine		Nurse Pract - Family Med
Married	Female	White	Not Hispanic, Latino, or Spanish Origin	2018-07-11 14:57:59	Clinic Off Campus	62				Family Community Medicine	alendronate	alendronate 70 mg oral tablet	2020-04-29 12:51:23	Completed		Nurse Pract - Family Med	Family Medicine		Nurse Pract - Family Med
Married	Female	White	Not Hispanic, Latino, or Spanish Origin	2018-07-11 14:57:59	Clinic Off Campus	62	166	69.1		Family Community Medicine	alendronate	alendronate 70 mg oral tablet	2021-04-02 10:22:48	Ordered		Nurse Pract - Family Med	Family Medicine		Nurse Pract - Family Med
Married	Female	White	Not Hispanic, Latino, or Spanish Origin	2016-07-21 15:25:24	Clinic	60				Family Community Medicine	alendronate	Fosamax 70 mg oral tablet	2016-09-27 13:30:00	Completed		Nurse Pract - Family Med	Family Medicine		Nurse Pract - Family Med			q7days
Married	Female	White	Not Hispanic, Latino, or Spanish Origin	2017-07-07 13:39:01	Clinic	61				Endocrinology	alendronate	alendronate 70 mg oral tablet	2018-07-07 08:40:31	Completed		Nurse Pract - Family Med	Family Medicine		Nurse Pract - Family Med
Married	Female	White	Not Hispanic, Latino, or Spanish Origin	2017-07-07 13:39:01	Clinic	61				Endocrinology	alendronate	Fosamax 70 mg oral tablet	2017-08-10 13:47:56	Completed		Nurse Pract - Family Med	Family Medicine		Nurse Pract - Family Med			q7days
Married	Female	White	Not Hispanic, Latino, or Spanish Origin	2018-04-24 09:41:00	Clinic	65				Endocrinology	alendronate	alendronate 70 mg oral tablet	2018-04-24 10:54:32	Completed		Physician - Endocrinology	Endocrinology		Physician - Endocrinology			q7days
Married	Female	White	Not Hispanic, Latino, or Spanish Origin	2018-04-24 09:41:00	Clinic	65				Endocrinology	alendronate	alendronate 70 mg oral tablet	2019-03-08 16:31:06	Completed		Physician - Endocrinology	Endocrinology		Physician - Endocrinology			q7days
Married	Female	White	Not Hispanic, Latino, or Spanish Origin	2018-04-24 09:41:00	Clinic	65				Endocrinology	alendronate	alendronate 70 mg oral tablet	2019-03-08 16:32:04	Completed		Physician - Endocrinology	Endocrinology		Physician - Endocrinology
Married	Female	White	Not Hispanic, Latino, or Spanish Origin	2018-04-24 09:41:00	Clinic	65				Endocrinology	alendronate	alendronate 70 mg oral tablet	2020-02-07 14:45:44	Completed		Physician - Endocrinology	Endocrinology		Physician - Endocrinology
Married	Female	White	Not Hispanic, Latino, or Spanish Origin	2018-04-24 09:41:00	Clinic	65	169.2			Endocrinology	alendronate	alendronate 70 mg oral tablet	2021-04-02 08:27:40	Ordered		Physician - Endocrinology	Endocrinology		Physician - Endocrinology
Married	Female	White	Not Hispanic, Latino, or Spanish Origin	2016-04-18 12:43:37	Clinic	48				Cardiology	ibandronate	ibandronate 150 mg oral tablet	2016-06-02 11:57:39	DISCONTINUED		Physician - Card Heart Failure	Cardiology		Physician - Card Heart Failure	90	day	qmonth (30 days)
Divorced	Female	White	Not Hispanic, Latino, or Spanish Origin	2017-04-05 13:26:00	Clinic	73				Internal Medicine	alendronate	Fosamax 70 mg oral tablet	2017-04-05 14:55:10	Completed		Resident	Internal Medicine		Resident	28	day	q7days
Married	Female	White	Not Hispanic, Latino, or Spanish Origin	2016-08-18 14:17:21	Clinic	62				Orthopaedic Surgery	denosumab	Prolia 60 mg/mL subcutaneous solution	2016-08-18 15:01:26	Completed		Physician - Orthopaedic Surg	Orthopaedic Surgery		Physician - Orthopaedic Surg
Married	Female	White	Not Hispanic, Latino, or Spanish Origin	2018-09-20 10:12:44	Clinic Off Campus	58				Family Community Medicine	alendronate	alendronate 70 mg oral tablet	2020-01-16 16:42:10	Completed		Physician - Rheumatology	Rheumatology		Physician - Rheumatology
Married	Female	White	Not Hispanic, Latino, or Spanish Origin	2018-09-20 10:12:44	Clinic Off Campus	58	163.6	70.4		Family Community Medicine	alendronate	alendronate 70 mg oral tablet	2021-03-11 08:20:21	Ordered		Physician - Rheumatology	Rheumatology		Physician - Rheumatology
Married	Female	White	Not Hispanic, Latino, or Spanish Origin	2018-09-20 10:12:44	Clinic Off Campus	58	163.6	70.4		Family Community Medicine	alendronate	alendronate 70 mg oral tablet	2021-03-12 14:10:07	Ordered		Physician - Rheumatology	Rheumatology		Physician - Family Med
Married	Female	White	Not Hispanic, Latino, or Spanish Origin	2018-09-20 10:12:44	Clinic Off Campus	58				Family Community Medicine	alendronate	Fosamax 70 mg oral tablet	2018-10-01 13:30:44	Completed		Physician - Rheumatology	Rheumatology		Physician - Rheumatology			q7days
Married	Female	White	Not Hispanic, Latino, or Spanish Origin	2018-09-20 10:12:44	Clinic Off Campus	58				Family Community Medicine	alendronate	Fosamax 70 mg oral tablet	2019-02-27 17:21:54	Completed		Physician - Rheumatology	Rheumatology		Physician - Rheumatology			q7days
Married	Female	White	Not Hispanic, Latino, or Spanish Origin	2017-12-22 07:45:07	Clinic	57				Radiology	alendronate	alendronate 10 mg oral tablet	2018-05-03 16:22:12	DISCONTINUED		Physician - Family Med	Family Medicine		Physician - Family Med	90	day	Daily
Divorced	Female	White	Not Hispanic, Latino, or Spanish Origin	2018-09-14 15:17:55	Clinic On Campus	52				Orthopaedic Surgery	teriparatide	Forteo 600 mcg/2.4 mL subcutaneous device	2018-09-14 15:46:28	Ordered		Nurse Pract - Orthopaedic Surg	Orthopaedic Surgery		Nurse Pract - Orthopaedic Surg			Daily
Divorced	Female	White	Not Hispanic, Latino, or Spanish Origin	2018-05-10 13:49:56	Clinic	52				Orthopaedic Surgery	abaloparatide	Tymlos 80 mcg/0.04 mL subcutaneous solution	2018-05-10 14:16:01	Ordered		Physician - Orthopaedic Surg	Orthopaedic Surgery		Physician - Orthopaedic Surg			Daily
Married	Female	Other Race	Not Hispanic, Latino, or Spanish Origin	2018-10-03 11:14:52	Clinic On Campus	58				Orthopaedic Surgery	denosumab	Prolia 60 mg/mL subcutaneous solution	2018-10-03 12:02:37	Ordered		Nurse Pract - Orthopaedic Surg	Orthopaedic Surgery		Nurse Pract - Orthopaedic Surg
Married	Female	Other Race	Not Hispanic, Latino, or Spanish Origin	2017-10-24 14:53:49	Clinic	57				Orthopaedic Surgery	denosumab	Prolia 60 mg/mL subcutaneous solution	2017-10-24 17:03:26	DISCONTINUED		Nurse Pract - Orthopaedic Surg	Orthopaedic Surgery		Nurse Pract - Orthopaedic Surg
Widowed	Female	White	Not Hispanic, Latino, or Spanish Origin	2016-05-23 08:37:00	Clinic	75				Family Community Medicine	ibandronate	Boniva 150 mg oral tablet	2016-08-10 19:45:30	Completed		Physician - Family Med	Family Medicine		Physician - Family Med			qmonth (30 days)
Widowed	Female	White	Not Hispanic, Latino, or Spanish Origin	2017-11-07 10:45:00	Clinic	77				Family Community Medicine	ibandronate	Boniva 150 mg oral tablet	2017-11-07 11:27:01	DISCONTINUED		Physician - Family Med	Family Medicine		Physician - Family Med			qmonth (30 days)
Widowed	Female	White	Not Hispanic, Latino, or Spanish Origin	2018-05-04 09:23:07	Clinic	77				Family Community Medicine	ibandronate	Boniva 150 mg oral tablet	2018-05-04 10:18:59	Completed		Physician - Family Med	Family Medicine		Physician - Family Med	90	day	qmonth (30 days)
Widowed	Female	White	Not Hispanic, Latino, or Spanish Origin	2019-05-07 08:38:39	Clinic Off Campus	78				Family Community Medicine	ibandronate	Boniva 150 mg oral tablet	2019-05-07 09:44:54	Completed		Physician - Family Med	Family Medicine		Physician - Family Med	90	day	qmonth (30 days)
Widowed	Female	White	Not Hispanic, Latino, or Spanish Origin	2019-11-08 08:25:20	Clinic Off Campus	79				Family Community Medicine	ibandronate	Boniva 150 mg oral tablet	2019-11-08 09:45:03	Completed		Physician - Family Med	Family Medicine		Physician - Family Med	90	day	qmonth (30 days)
Widowed	Female	White	Not Hispanic, Latino, or Spanish Origin	2020-06-16 12:47:38	Clinic Off Campus	79				Family Community Medicine	ibandronate	Boniva 150 mg oral tablet	2020-06-16 13:23:51	Ordered		Physician - Family Med	Family Medicine		Physician - Family Med	90	day	qmonth (30 days)
Widowed	Female	White	Not Hispanic, Latino, or Spanish Origin	2017-09-18 13:04:39	Clinic	86				Family Community Medicine	risedronate	risedronate 150 mg oral tablet	2017-10-28 07:37:53	DISCONTINUED		Physician - Family Med	Family Medicine		Physician - Family Med			q4weeks
Widowed	Female	White	Not Hispanic, Latino, or Spanish Origin	2018-01-25 15:26:13	Clinic	80				Orthopaedic Surgery	abaloparatide	Tymlos 80 mcg/0.04 mL subcutaneous solution	2018-01-25 15:45:09	DISCONTINUED		Physician - Orthopaedic Surg	Orthopaedic Surgery		Physician - Orthopaedic Surg			Daily
Divorced	Female	White	Not Hispanic, Latino, or Spanish Origin	2019-10-07 11:11:03	Clinic On Campus	62				Hematology/Oncology	denosumab	Prolia 60 mg/mL subcutaneous solution	2019-10-07 11:55:55	Ordered		Physician - Orthopaedic Surg	Orthopaedic Surgery		Physician - Orthopaedic Surg
Married	Female	White	Not Hispanic, Latino, or Spanish Origin	2017-03-22 10:33:35	Clinic	61				Orthopaedic Surgery	denosumab	Prolia 60 mg/mL subcutaneous solution	2017-03-22 16:42:43	DISCONTINUED		Nurse Pract - Orthopaedic Surg	Orthopaedic Surgery		Nurse Pract - Orthopaedic Surg
Married	Female	White	Not Hispanic, Latino, or Spanish Origin	2019-11-22 15:25:18	Clinic Off Campus	53				Family Community Medicine	alendronate	Fosamax 70 mg oral tablet	2019-11-26 08:14:12	Completed		Physician Assistant - Family Med	Family Medicine		Physician Assistant - Family Med	112	day	q7days
Married	Female	White	Not Hispanic, Latino, or Spanish Origin	2019-12-04 08:07:59	Clinic Off Campus	53				Radiology	alendronate	alendronate 70 mg oral tablet	2020-06-01 11:56:15	Ordered		Physician Assistant - Family Med	Family Medicine		Physician Assistant - Family Med
Married	Female	Asian	Not Hispanic, Latino, or Spanish Origin	2018-08-28 08:57:02	Clinic On Campus	76				Internal Medicine	alendronate	alendronate 70 mg oral tablet	2018-08-28 09:18:45	Completed		Physician - Internal Med	Internal Medicine		Physician - Internal Med	84	day	q7days
Married	Female	Asian	Not Hispanic, Latino, or Spanish Origin	2018-08-28 08:57:02	Clinic On Campus	76				Internal Medicine	alendronate	alendronate 70 mg oral tablet	2019-08-16 12:13:49	Completed		Physician - Internal Med	Internal Medicine		Physician - Internal Med
Married	Female	Asian	Not Hispanic, Latino, or Spanish Origin	2017-05-23 15:15:53	Clinic	75				Radiology	ibandronate	Boniva 150 mg oral tablet	2017-05-25 11:52:44	DISCONTINUED		Physician - Internal Med	Internal Medicine		Physician - Internal Med	90	day	qmonth (30 days)
Married	Female	Asian	Not Hispanic, Latino, or Spanish Origin	2017-08-14 14:00:20	Clinic	75				Internal Medicine	alendronate	alendronate 70 mg oral tablet	2017-08-14 14:36:25	DISCONTINUED		Physician - Internal Med	Internal Medicine		Physician - Internal Med	84	day	q7days
Married	Female	White	Not Hispanic, Latino, or Spanish Origin	2016-12-05 13:26:52	Clinic	69				Family Community Medicine	alendronate	alendronate 70 mg oral tablet	2017-01-09 17:31:10	Completed		Physician - Family Med	Family Medicine		Physician - Family Med			q7days
Married	Female	White	Not Hispanic, Latino, or Spanish Origin	2017-03-22 10:47:38	Clinic	69				Family Community Medicine	alendronate	alendronate 70 mg oral tablet	2017-03-22 11:31:13	Completed		Physician - Family Med	Family Medicine		Physician - Family Med	90	day	q7days
Married	Female	White	Not Hispanic, Latino, or Spanish Origin	2017-03-22 10:47:38	Clinic	69				Family Community Medicine	alendronate	alendronate 70 mg oral tablet	2018-06-07 13:22:57	Completed		Physician - Family Med	Family Medicine		Physician - Family Med
Married	Female	White	Not Hispanic, Latino, or Spanish Origin	2019-04-02 08:11:39	Clinic Off Campus	71				Family Community Medicine	alendronate	alendronate 70 mg oral tablet	2019-04-02 09:02:49	Completed		Physician - Family Med	Family Medicine		Physician - Family Med
Married	Female	White	Not Hispanic, Latino, or Spanish Origin	2019-04-02 08:11:39	Clinic Off Campus	71				Family Community Medicine	alendronate	alendronate 70 mg oral tablet	2020-05-06 13:59:43	Completed		Physician - Family Med	Family Medicine		Physician - Family Med
Married	Female	White	Not Hispanic, Latino, or Spanish Origin	2019-10-10 08:06:19	Clinic Off Campus	72	158			Family Community Medicine	alendronate	alendronate 70 mg oral tablet	2021-04-12 17:53:02	Ordered		Physician - Family Med	Family Medicine		Physician - Family Med
Married	Female	White	Not Hispanic, Latino, or Spanish Origin	2016-07-08 09:51:52	Clinic	59				Endocrinology	ibandronate	Boniva 150 mg oral tablet	2016-09-28 15:32:08	DISCONTINUED		Physician - Rheumatology	Rheumatology		Physician - Rheumatology	30	day	qmonth (30 days)
Married	Female	White	Not Hispanic, Latino, or Spanish Origin	2017-01-04 09:48:18	Clinic	59				Rheumatology	ibandronate	Boniva 150 mg oral tablet	2017-01-04 11:03:47	Completed		Physician - Rheumatology	Rheumatology		Physician - Rheumatology	30	day	qmonth (30 days)
Married	Female	White	Not Hispanic, Latino, or Spanish Origin	2017-01-04 09:48:18	Clinic	59				Rheumatology	ibandronate	ibandronate 150 mg oral tablet	2017-08-31 15:23:37	DISCONTINUED		Physician - Rheumatology	Rheumatology		Physician - Rheumatology
Widowed	Female	White	Not Hispanic, Latino, or Spanish Origin	2019-06-05 13:43:19	Clinic Off Campus	77				Rheumatology	zoledronic acid	Reclast 5 mg/100 mL intravenous solution	2019-06-05 14:31:02	DISCONTINUED		Physician - Rheumatology	Rheumatology		Physician - Rheumatology
Married	Female	White	Not Hispanic, Latino, or Spanish Origin	2016-12-13 13:47:17	Clinic	69				Family Community Medicine	ibandronate	ibandronate 150 mg oral tablet	2016-12-13 14:05:40	Completed		Physician - Family Med	Family Medicine		Physician - Family Med			qmonth (30 days)
Married	Female	White	Not Hispanic, Latino, or Spanish Origin	2017-10-27 08:24:05	Clinic	70				Family Community Medicine	ibandronate	ibandronate 150 mg oral tablet	2018-01-18 16:32:10	Completed		Physician - Family Med	Family Medicine		Physician - Family Med			qmonth (30 days)
Married	Female	White	Not Hispanic, Latino, or Spanish Origin	2018-12-21 10:04:31	Clinic Off Campus	71				Family Community Medicine	ibandronate	ibandronate 150 mg oral tablet	2019-01-10 09:43:12	Completed		Physician - Family Med	Family Medicine		Physician - Family Med			qmonth (30 days)
Married	Female	White	Not Hispanic, Latino, or Spanish Origin	2018-12-21 10:04:31	Clinic Off Campus	71				Family Community Medicine	ibandronate	ibandronate 150 mg oral tablet	2019-02-11 12:40:14	Completed		Physician - Family Med	Family Medicine		Physician - Family Med			qmonth (30 days)
Married	Female	White	Not Hispanic, Latino, or Spanish Origin	2019-11-11 09:03:59	Clinic Off Campus	72				Family Community Medicine	ibandronate	ibandronate 150 mg oral tablet	2020-02-27 11:37:10	Ordered		Physician - Family Med	Family Medicine		Physician - Family Med			qmonth (30 days)
Married	Female	White	Not Hispanic, Latino, or Spanish Origin	2017-01-19 08:37:36	Clinic	68				Orthopaedic Surgery	teriparatide	Forteo 600 mcg/2.4 mL subcutaneous device	2017-01-19 09:45:46	DISCONTINUED		Physician - Orthopaedic Surg	Orthopaedic Surgery		Physician - Orthopaedic Surg			Daily
Married	Female	White	Not Hispanic, Latino, or Spanish Origin	2017-01-19 08:37:36	Clinic	68				Orthopaedic Surgery	teriparatide	Forteo 600 mcg/2.4 mL subcutaneous device	2017-01-26 09:03:39	DISCONTINUED		Nurse Pract - Orthopaedic Surg	Orthopaedic Surgery		Nurse Pract - Orthopaedic Surg			Daily
Married	Female	White	Not Hispanic, Latino, or Spanish Origin	2017-02-23 13:26:32	Clinic	68				Orthopaedic Surgery	teriparatide	Forteo 600 mcg/2.4 mL subcutaneous device	2017-02-23 13:48:39	DISCONTINUED		Physician - Orthopaedic Surg	Orthopaedic Surgery		Physician - Orthopaedic Surg			Daily
Married	Female	White	Not Hispanic, Latino, or Spanish Origin	2017-02-23 13:26:32	Clinic	68				Orthopaedic Surgery	teriparatide	Forteo 600 mcg/2.4 mL subcutaneous device	2017-02-24 14:58:52	DISCONTINUED		Nurse Pract - Orthopaedic Surg	Orthopaedic Surgery		Nurse Pract - Orthopaedic Surg			Daily
Single	Female	White	Not Hispanic, Latino, or Spanish Origin	2017-02-22 13:58:00	Clinic	60				Orthopaedic Surgery	denosumab	Prolia 60 mg/mL subcutaneous solution	2017-02-22 18:01:11	DISCONTINUED		Nurse Pract - Orthopaedic Surg	Orthopaedic Surgery		Nurse Pract - Orthopaedic Surg
Married	Female	White	Not Hispanic, Latino, or Spanish Origin	2017-02-13 11:22:00	Clinic	75				Family Community Medicine	alendronate	Fosamax 70 mg oral tablet	2017-08-03 12:27:05	Ordered		Physician - Family Med	Family Medicine		Physician - Family Med	28	day	q7days
Widowed	Female	White	Not Hispanic, Latino, or Spanish Origin	2017-06-27 16:28:37	CANC	92				Radiology	denosumab	Prolia 60 mg/mL subcutaneous solution	2017-08-17 11:19:18	Completed		Physician - Rheumatology	Rheumatology		Physician - Rheumatology			q6months
Widowed	Female	White	Not Hispanic, Latino, or Spanish Origin	2017-08-17 10:44:00	Clinic	92				Rheumatology	denosumab	denosumab 60 mg/mL subcutaneous solution	2017-08-17 11:19:01	Completed		Physician - Rheumatology	Rheumatology		Physician - Rheumatology			q6months
Widowed	Female	White	Not Hispanic, Latino, or Spanish Origin	2019-05-02 14:14:52	Clinic On Campus	94				Orthopaedic Surgery	denosumab	Prolia 60 mg/mL subcutaneous solution	2019-05-02 15:14:45	Ordered		Physician - Orthopaedic Surg	Orthopaedic Surgery		Physician - Orthopaedic Surg
Widowed	Female	White	Not Hispanic, Latino, or Spanish Origin	2018-11-30 09:13:44	Clinic Off Campus	97				Family Community Medicine	alendronate	Fosamax 70 mg oral tablet	2018-11-30 13:13:12	Completed		Physician - Family Med	Family Medicine		Physician - Family Med			q7days
Widowed	Female	White	Not Hispanic, Latino, or Spanish Origin	2020-07-10 10:35:32	Clinic Off Campus	99	148.5	62		Family Community Medicine	alendronate	alendronate 70 mg oral tablet	2020-09-29 12:32:24	Ordered		Physician - Family Med	Family Medicine		Physician - Family Med
Widowed	Female	White	Not Hispanic, Latino, or Spanish Origin	2016-08-12 09:26:00	Clinic	95				Family Community Medicine	alendronate	Fosamax 70 mg oral tablet	2017-01-30 13:08:02	Completed		Physician - Family Med	Family Medicine		Physician - Family Med	84	day	q7days
Widowed	Female	White	Not Hispanic, Latino, or Spanish Origin	2017-08-17 09:29:30	Clinic	96				Family Community Medicine	alendronate	Fosamax 70 mg oral tablet	2017-12-11 19:17:35	Completed		Physician - Family Med	Family Medicine		Physician - Family Med	84	day	q7days
Widowed	Female	White	Not Hispanic, Latino, or Spanish Origin	2019-07-22 14:05:20	Clinic Off Campus	98	148.5	62		Family Community Medicine	alendronate	alendronate 70 mg oral tablet	2020-09-28 16:55:32	Completed		Physician - Family Med	Family Medicine		Physician - Family Med
Widowed	Female	White	Not Hispanic, Latino, or Spanish Origin	2019-07-22 14:05:20	Clinic Off Campus	98				Family Community Medicine	alendronate	Fosamax 70 mg oral tablet	2019-11-01 16:11:31	Completed		Physician - Family Med	Family Medicine		Physician - Family Med			q7days
Widowed	Female	White	Not Hispanic, Latino, or Spanish Origin	2020-09-02 09:48:00	Clinic On Campus	82	168	70.5		Orthopaedic Surgery	alendronate	Fosamax 70 mg oral tablet	2020-09-02 10:56:18	DISCONTINUED		Nurse Pract - Orthopaedic Surg	Orthopaedic Surgery		Nurse Pract - Orthopaedic Surg			q7days
Widowed	Female	White	Not Hispanic, Latino, or Spanish Origin	2017-06-22 16:27:00	Clinic	91				Orthopaedic Surgery	teriparatide	Forteo 600 mcg/2.4 mL subcutaneous device	2017-06-22 16:39:29	DISCONTINUED		Physician - Orthopaedic Surg	Orthopaedic Surgery		Physician - Orthopaedic Surg			Daily
Widowed	Female	White	Not Hispanic, Latino, or Spanish Origin	2017-07-26 09:30:50	Clinic	91				Orthopaedic Surgery	denosumab	Prolia 60 mg/mL subcutaneous solution	2017-07-26 10:06:18	Ordered		Nurse Pract - Orthopaedic Surg	Orthopaedic Surgery		Nurse Pract - Orthopaedic Surg
Married	Female	White	Not Hispanic, Latino, or Spanish Origin	2017-01-10 08:37:47	Clinic	67				Rheumatology	risedronate	Actonel 150 mg oral tablet	2017-01-10 10:12:10	DISCONTINUED		Physician - Rheumatology	Rheumatology		Physician - Rheumatology			q4weeks
Widowed	Female	White	Not Hispanic, Latino, or Spanish Origin	2018-07-19 11:01:52	Clinic On Campus	79				Orthopaedics	denosumab	Prolia 60 mg/mL subcutaneous solution	2018-07-19 11:21:20	DISCONTINUED		Physician - Orthopaedic Surg	Orthopaedic Surgery		Physician - Orthopaedic Surg
Married	Female	White	Not Hispanic, Latino, or Spanish Origin	2017-01-04 09:12:51	Clinic	68				Orthopaedic Surgery	teriparatide	Forteo 600 mcg/2.4 mL subcutaneous device	2017-01-04 10:38:44	DISCONTINUED		Nurse Pract - Orthopaedic Surg	Orthopaedic Surgery		Nurse Pract - Orthopaedic Surg			Daily
Married	Female	White	Not Hispanic, Latino, or Spanish Origin	2017-02-10 11:47:50	Clinic	68				Orthopaedic Surgery	denosumab	Prolia 60 mg/mL subcutaneous solution	2017-02-10 13:08:49	DISCONTINUED		Nurse Pract - Orthopaedic Surg	Orthopaedic Surgery		Nurse Pract - Orthopaedic Surg
Single	Female	White	Not Hispanic, Latino, or Spanish Origin	2016-11-29 08:33:24	Clinic	68				Family Community Medicine	ibandronate	Boniva 150 mg oral tablet	2017-03-15 12:51:08	Completed		Physician - Family Med	Family Medicine		Physician - Family Med	90	day	qmonth (30 days)
Single	Female	White	Not Hispanic, Latino, or Spanish Origin	2016-11-29 08:33:24	Clinic	68				Family Community Medicine	ibandronate	ibandronate 150 mg oral tablet	2018-02-08 16:57:52	Ordered		Physician - Family Med	Family Medicine		Physician - Family Med
Widowed	Female	White	Not Hispanic, Latino, or Spanish Origin	2017-11-30 07:50:11	Clinic	73				Family Community Medicine	alendronate	alendronate 70 mg oral tablet	2017-12-11 08:52:03	DISCONTINUED		Physician - Family Med	Family Medicine		Physician - Family Med	28	day	q7days
Married	Female	White	Not Hispanic, Latino, or Spanish Origin	2019-12-12 09:29:27	Clinic Off Campus	77				Family Community Medicine	denosumab	Prolia 60 mg/mL subcutaneous solution	2020-01-10 14:25:07	DISCONTINUED		Physician - Family Med	Family Medicine		Physician - Family Med			q6months
Married	Female	White	Not Hispanic, Latino, or Spanish Origin	2020-06-16 15:12:32	Clinic Off Campus	78				Family Community Medicine	alendronate	Fosamax 70 mg oral tablet	2020-06-16 16:34:20	Ordered		Physician - Family Med	Family Medicine		Physician - Family Med	84	day	q7days
Married	Female	White	Not Hispanic, Latino, or Spanish Origin	2016-09-22 13:00:30	Clinic	77				Internal Medicine	alendronate	alendronate 35 mg oral tablet	2016-09-29 16:56:26	Completed		Physician - Internal Med	Internal Medicine		Physician - Internal Med	28	day	q7days
Married	Female	White	Not Hispanic, Latino, or Spanish Origin	2016-09-22 13:00:30	Clinic	77				Internal Medicine	alendronate	alendronate 35 mg oral tablet	2017-09-05 15:40:11	DISCONTINUED		Physician - Internal Med	Internal Medicine		Physician - Internal Med
Married	Female	White	Not Hispanic, Latino, or Spanish Origin	2018-05-14 13:01:11	Clinic	79				Internal Medicine	alendronate	alendronate 35 mg oral tablet	2018-05-14 13:54:20	Ordered		Physician - Internal Med	Internal Medicine		Physician - Internal Med
Widowed	Male	White	Not Hispanic, Latino, or Spanish Origin	2019-07-12 12:41:30	Clinic On Campus	72				Transplant Surgery	denosumab	Prolia 60 mg/mL subcutaneous solution	2019-07-12 13:05:59	Ordered		Physician - Gastro	Gastroenterology		Physician - Gastro
Married	Female	White	Not Hispanic, Latino, or Spanish Origin	2020-02-21 14:11:30	Clinic Off Campus	61				Family Community Medicine	zoledronic acid	Reclast 5 mg/100 mL intravenous solution	2020-02-21 15:00:43	Ordered		Physician - Family Med	Family Medicine		Physician - Family Med
Married	Female	White	Not Hispanic, Latino, or Spanish Origin	2020-09-24 14:33:49	Clinic Off Campus	77	172	75.8		Family Community Medicine	alendronate	Fosamax 35 mg oral tablet	2020-09-24 15:53:35	Completed		Physician - Family Med	Family Medicine		Physician - Family Med			q7days
Married	Female	White	Not Hispanic, Latino, or Spanish Origin	2020-09-24 14:33:49	Clinic Off Campus	77	172	75.8		Family Community Medicine	alendronate	Fosamax 35 mg oral tablet	2020-10-27 17:27:50	Ordered		Physician - Family Med	Family Medicine		Physician - Family Med			q7days
Married	Female	White	Not Hispanic, Latino, or Spanish Origin	2019-01-30 08:10:41	Clinic Off Campus	81				Family Community Medicine	alendronate	alendronate 70 mg oral tablet	2019-01-30 09:34:27	Completed		Nurse Pract - Family Med	Family Medicine		Nurse Pract - Family Med	84	day	q7days
Married	Female	White	Not Hispanic, Latino, or Spanish Origin	2017-11-27 09:57:46	Clinic	80				Family Community Medicine	alendronate	alendronate 70 mg oral tablet	2017-12-11 16:30:58	DISCONTINUED		Nurse Pract - Family Med	Family Medicine		Nurse Pract - Family Med
Married	Female	White	Not Hispanic, Latino, or Spanish Origin	2019-02-28 10:09:10	Clinic Off Campus	81				Family Community Medicine	alendronate	alendronate 70 mg oral tablet	2021-01-29 15:21:33	Ordered		Nurse Pract - Family Med	Family Medicine		Physician
Married	Female	White	Not Hispanic, Latino, or Spanish Origin	2016-12-15 13:43:00	Same Day Surgery	60				Orthopaedic Surgery	risedronate	Actonel 150 mg oral tablet	2017-04-06 20:25:45	DISCONTINUED		Physician - Family Med	Family Medicine		Physician - Family Med			q4weeks
Married	Female	White	Not Hispanic, Latino, or Spanish Origin	2017-04-04 16:37:28	Clinic	60				Family Community Medicine	risedronate	Actonel 150 mg oral tablet	2017-04-04 17:11:43	Completed		Physician - Family Med	Family Medicine		Physician - Family Med			q4weeks
Married	Female	White	Not Hispanic, Latino, or Spanish Origin	2018-05-18 07:48:15	Clinic	61				Family Community Medicine	alendronate	alendronate 70 mg oral tablet	2018-05-18 08:23:36	DISCONTINUED		Physician - Family Med	Family Medicine		Physician - Family Med			q7days
Married	Female	White	Not Hispanic, Latino, or Spanish Origin	2020-06-02 09:46:57	Clinic	63				Family Community Medicine	alendronate	alendronate 70 mg oral tablet	2020-06-23 20:59:52	Completed		Physician - Family Med	Family Medicine		Physician - Family Med	28	day	q7days
Married	Female	White	Not Hispanic, Latino, or Spanish Origin	2020-06-02 09:46:57	Clinic	63	166	59.8		Family Community Medicine	alendronate	alendronate 70 mg oral tablet	2020-12-15 07:53:46	Ordered		Physician - Family Med	Family Medicine		Physician - Family Med
Married	Female	White	Not Hispanic, Latino, or Spanish Origin	2019-11-06 09:50:39	Clinic On Campus	73				Hematology/Oncology	alendronate	Fosamax 70 mg oral tablet	2019-11-06 10:21:35	DISCONTINUED		Physician - Hem/Onc	Hematology/Oncology		Physician - Hem/Onc			q7days
Married	Female	White	Not Hispanic, Latino, or Spanish Origin	2017-06-07 07:26:23	Clinic	63				Endocrinology	raloxifene	raloxifene 60 mg oral tablet	2017-06-09 11:06:21	DISCONTINUED		Physician - Endocrinology	Endocrinology		Physician - Endocrinology	90	day	Daily
Married	Female	White	Not Hispanic, Latino, or Spanish Origin	2018-08-13 13:33:44	Clinic Off Campus	83				Family Community Medicine	raloxifene	raloxifene 60 mg oral tablet	2019-01-07 08:30:56	Ordered		Physician - Family Med	Family Medicine		Physician - Family Med
Single	Male	White	Not Hispanic, Latino, or Spanish Origin	2017-03-23 10:27:33	CANC	18				Cardiology	alendronate	alendronate 35 mg oral tablet	2017-05-05 14:43:50	Ordered		Physician - Ped Rheumatology	Ped Rheumatology		Physician - Ped Rheumatology
Married	Female	White	Not Hispanic, Latino, or Spanish Origin	2021-02-03 06:27:25	Clinic Off Campus	47	163.2			Endocrinology	alendronate	Fosamax 70 mg oral tablet	2021-03-23 09:50:20	Ordered		Physician - Endocrinology	Endocrinology		Physician - Endocrinology			q7days
Married	Female	White	Not Hispanic, Latino, or Spanish Origin	2017-03-23 10:20:07	Clinic	73				Orthopaedic Surgery	denosumab	Prolia 60 mg/mL subcutaneous solution	2017-03-23 10:52:56	DISCONTINUED		Nurse Pract - Orthopaedic Surg	Orthopaedic Surgery		Nurse Pract - Orthopaedic Surg
Married	Female	White	Not Hispanic, Latino, or Spanish Origin	2017-10-16 05:26:00	Inpatient	73				Orthopaedic Surgery	denosumab	Prolia 60 mg/mL subcutaneous solution	2017-09-27 10:45:08	Ordered		Nurse Pract - Orthopaedic Surg	Orthopaedic Surgery		Nurse Pract - Orthopaedic Surg
Widowed	Female	White	Not Hispanic, Latino, or Spanish Origin	2018-08-13 09:13:04	Clinic Off Campus	85				Family Community Medicine	alendronate	Fosamax 70 mg oral tablet	2018-08-13 18:13:02	Completed		Physician - Family Med	Family Medicine		Physician - Family Med	84	day	q7days
Widowed	Female	White	Not Hispanic, Latino, or Spanish Origin	2016-09-16 09:58:44	Clinic	83				Family Community Medicine	alendronate	Fosamax 70 mg oral tablet	2016-09-16 10:56:33	Completed		Physician - Family Med	Family Medicine		Physician - Family Med	84	day	q7days
Widowed	Female	White	Not Hispanic, Latino, or Spanish Origin	2017-09-18 10:54:33	Clinic	84				Family Community Medicine	alendronate	Fosamax 70 mg oral tablet	2017-09-18 13:52:45	Completed		Physician - Family Med	Family Medicine		Physician - Family Med	84	day	q7days
Widowed	Female	White	Not Hispanic, Latino, or Spanish Origin	2019-09-23 10:31:56	Clinic Off Campus	86	156.8	62.2		Family Community Medicine	alendronate	alendronate 70 mg oral tablet	2020-08-05 17:08:31	Ordered		Physician - Family Med	Family Medicine		Physician - Family Med
Widowed	Female	White	Not Hispanic, Latino, or Spanish Origin	2019-09-23 10:31:56	Clinic Off Campus	86				Family Community Medicine	alendronate	Fosamax 70 mg oral tablet	2019-09-23 16:39:27	Completed		Physician - Family Med	Family Medicine		Physician - Family Med	84	day	q7days
Widowed	Female	White	Not Hispanic, Latino, or Spanish Origin	2019-09-23 10:31:56	Clinic Off Campus	86	156.8	62.2		Family Community Medicine	alendronate	Fosamax 70 mg oral tablet	2020-08-05 17:08:26	Ordered		Physician - Family Med	Family Medicine		Physician - Family Med	84	day	q7days
Married	Female	White	Not Hispanic, Latino, or Spanish Origin	2016-12-28 15:02:22	Clinic	68				Orthopaedic Surgery	teriparatide	Forteo 600 mcg/2.4 mL subcutaneous device	2016-12-28 15:33:27	DISCONTINUED		Nurse Pract - Orthopaedic Surg	Orthopaedic Surgery		Nurse Pract - Orthopaedic Surg			Daily
Married	Female	White	Not Hispanic, Latino, or Spanish Origin	2018-05-23 11:21:27	Clinic	69				Orthopaedic Surgery	denosumab	Prolia 60 mg/mL subcutaneous solution	2018-05-23 16:30:55	Ordered		Nurse Pract - Orthopaedic Surg	Orthopaedic Surgery		Nurse Pract - Orthopaedic Surg
Married	Female	White	Not Hispanic, Latino, or Spanish Origin	2016-05-24 08:21:53	Clinic	73				Internal Medicine	alendronate	Fosamax 70 mg oral tablet	2016-05-24 11:12:19	Completed		Physician - Internal Med	Internal Medicine		Physician - Internal Med	84	day	q7days
Married	Female	White	Not Hispanic, Latino, or Spanish Origin	2018-06-26 09:36:06	Clinic Off Campus	69				Orthopaedics	denosumab	Prolia 60 mg/mL subcutaneous solution	2018-06-26 10:05:36	Ordered		Nurse Pract - Orthopaedic Surg	Orthopaedic Surgery		Nurse Pract - Orthopaedic Surg
Married	Female	White	Not Hispanic, Latino, or Spanish Origin	2016-10-25 07:30:40	Clinic	64				Family Community Medicine	alendronate	Fosamax 70 mg oral tablet	2016-10-25 08:01:20	DISCONTINUED		Physician - Family Med	Family Medicine		Physician - Family Med	112	day	q7days
Married	Female	White	Not Hispanic, Latino, or Spanish Origin	2016-07-27 14:13:31	Clinic	70				Family Community Medicine	alendronate	alendronate 70 mg oral tablet	2016-09-15 15:18:42	DISCONTINUED		Physician - Family Med	Family Medicine		Physician - Family Med
Married	Female	White	Not Hispanic, Latino, or Spanish Origin	2016-09-19 08:00:39	Clinic	58				Endocrinology	alendronate	alendronate 70 mg oral tablet	2018-08-14 15:25:56	DISCONTINUED		Physician - Endocrinology	Endocrinology		Physician - Endocrinology
Married	Female	White	Not Hispanic, Latino, or Spanish Origin	2016-09-19 08:00:39	Clinic	58				Endocrinology	alendronate	alendronate 70 mg oral tablet	2018-08-14 15:25:56	Ordered		Physician - Endocrinology	Endocrinology		Physician - Endocrinology
Married	Female	White	Not Hispanic, Latino, or Spanish Origin	2016-09-19 08:00:39	Clinic	58				Endocrinology	alendronate	Fosamax 70 mg oral tablet	2017-09-05 12:34:18	Completed		Physician - Endocrinology	Endocrinology		Physician - Endocrinology
Married	Female	White	Not Hispanic, Latino, or Spanish Origin	2018-08-09 07:35:43	Clinic Off Campus	49				Rheumatology	alendronate	Fosamax 70 mg oral tablet	2018-08-09 08:30:50	DISCONTINUED		Physician - Rheumatology	Rheumatology		Physician - Rheumatology	28	day	q7days
Married	Male	White	Not Hispanic, Latino, or Spanish Origin	2020-10-09 14:41:32	Clinic On Campus	81	175.26	79.2		Radiology	alendronate	Fosamax 70 mg oral tablet	2020-10-09 17:31:17	DISCONTINUED		Resident	Radiology/Intervention		Resident			q7days
Married	Female	White	Not Hispanic, Latino, or Spanish Origin	2016-07-18 13:00:05	Clinic	77				Radiology	alendronate	alendronate 70 mg oral tablet	2017-08-28 08:34:16	DISCONTINUED		Physician - Hem/Onc	Hematology/Oncology		Physician - Hem/Onc
Married	Female	White	Not Hispanic, Latino, or Spanish Origin	2016-07-18 13:00:05	Clinic	77				Radiology	alendronate	Fosamax 70 mg oral tablet	2016-07-19 15:58:52	Completed		Physician - Hem/Onc	Hematology/Oncology		Physician - Hem/Onc	84	day	q7days
Married	Female	White	Not Hispanic, Latino, or Spanish Origin	2020-05-26 11:00:04	Clinic Off Campus	46				Rheumatology	ibandronate	Boniva 150 mg oral tablet	2020-05-26 15:59:44	Completed		Physician - Rheumatology	Rheumatology		Physician - Rheumatology			qmonth (30 days)
Married	Female	White	Not Hispanic, Latino, or Spanish Origin	2020-05-26 11:00:04	Clinic Off Campus	46	158.5	90.3		Rheumatology	ibandronate	ibandronate 150 mg oral tablet	2020-07-20 09:54:59	Completed		Physician - Rheumatology	Rheumatology		Physician - Rheumatology
Married	Female	White	Not Hispanic, Latino, or Spanish Origin	2020-05-26 11:00:04	Clinic Off Campus	46	158.5	90.3		Rheumatology	ibandronate	ibandronate 150 mg oral tablet	2020-09-12 07:36:28	Completed		Physician - Rheumatology	Rheumatology		Physician - Rheumatology
Married	Female	White	Not Hispanic, Latino, or Spanish Origin	2020-05-26 11:00:04	Clinic Off Campus	46	158.5	90.3		Rheumatology	ibandronate	ibandronate 150 mg oral tablet	2021-01-11 18:31:12	Ordered		Physician - Rheumatology	Rheumatology		Physician - Rheumatology
Widowed	Female	White	Not Hispanic, Latino, or Spanish Origin	2017-08-15 14:55:02	Clinic	80				Internal Medicine	alendronate	alendronate 70 mg oral tablet	2017-12-11 17:26:20	Completed		Physician - Internal Med	Internal Medicine		Physician - Internal Med
Widowed	Female	White	Not Hispanic, Latino, or Spanish Origin	2017-08-15 14:55:02	Clinic	80				Internal Medicine	alendronate	alendronate 70 mg oral tablet	2018-08-20 09:15:45	Completed		Physician - Internal Med	Internal Medicine		Physician - Internal Med
Widowed	Female	White	Not Hispanic, Latino, or Spanish Origin	2017-08-15 14:55:02	Clinic	80				Internal Medicine	alendronate	alendronate 70 mg oral tablet	2019-06-04 12:49:13	DISCONTINUED		Physician - Internal Med	Internal Medicine		Physician - Internal Med
Separated	Female	Other Race	Not Hispanic, Latino, or Spanish Origin	2016-07-21 10:51:23	Clinic	51				Orthopaedic Surgery	teriparatide	Forteo 600 mcg/2.4 mL subcutaneous device	2016-09-02 15:00:55	DISCONTINUED		Nurse Pract - Orthopaedic Surg	Orthopaedic Surgery		Nurse Pract - Orthopaedic Surg			Daily
Separated	Female	Other Race	Not Hispanic, Latino, or Spanish Origin	2016-09-21 11:41:00	Clinic	51				Orthopaedic Surgery	denosumab	Prolia 60 mg/mL subcutaneous solution	2016-09-21 12:09:46	DISCONTINUED		Nurse Pract - Orthopaedic Surg	Orthopaedic Surgery		Nurse Pract - Orthopaedic Surg
Separated	Female	Other Race	Not Hispanic, Latino, or Spanish Origin	2017-05-03 14:09:53	Clinic	52				Orthopaedic Surgery	denosumab	Prolia 60 mg/mL subcutaneous solution	2017-05-03 15:16:19	DISCONTINUED		Nurse Pract - Orthopaedic Surg	Orthopaedic Surgery		Nurse Pract - Orthopaedic Surg
Separated	Female	Other Race	Not Hispanic, Latino, or Spanish Origin	2017-11-10 11:35:35	Clinic	52				Orthopaedic Surgery	denosumab	Prolia 60 mg/mL subcutaneous solution	2017-11-10 14:54:00	DISCONTINUED		Nurse Pract - Orthopaedic Surg	Orthopaedic Surgery		Nurse Pract - Orthopaedic Surg
Separated	Female	Other Race	Not Hispanic, Latino, or Spanish Origin	2018-05-30 08:41:00	PreClinic	53				Orthopaedic Surgery	denosumab	Prolia 60 mg/mL subcutaneous solution	2018-05-30 08:01:07	Ordered		Nurse Pract - Orthopaedic Surg	Orthopaedic Surgery		Nurse Pract - Orthopaedic Surg
Married	Female	White	Not Hispanic, Latino, or Spanish Origin	2017-09-21 09:16:19	Clinic	54				Orthopaedic Surgery	denosumab	Prolia 60 mg/mL subcutaneous solution	2017-09-21 09:59:35	DISCONTINUED		Nurse Pract - Orthopaedic Surg	Orthopaedic Surgery		Nurse Pract - Orthopaedic Surg
Divorced	Male	White	Not Hispanic, Latino, or Spanish Origin	2017-01-03 10:40:12	Clinic	63				Orthopaedic Surgery	denosumab	Prolia 60 mg/mL subcutaneous solution	2017-01-04 07:53:43	DISCONTINUED		Nurse Pract - Orthopaedic Surg	Orthopaedic Surgery		Nurse Pract - Orthopaedic Surg
Divorced	Male	White	Not Hispanic, Latino, or Spanish Origin	2017-07-25 14:17:56	Clinic	63				Orthopaedic Surgery	denosumab	Prolia 60 mg/mL subcutaneous solution	2017-07-25 16:39:06	Deleted		Nurse Pract - Orthopaedic Surg	Orthopaedic Surgery		Nurse Pract - Orthopaedic Surg
Divorced	Male	White	Not Hispanic, Latino, or Spanish Origin	2018-01-30 12:56:18	Clinic	64				Orthopaedic Surgery	denosumab	Prolia 60 mg/mL subcutaneous solution	2018-01-30 13:36:30	Ordered		Nurse Pract - Orthopaedic Surg	Orthopaedic Surgery		Nurse Pract - Orthopaedic Surg
Divorced	Male	White	Not Hispanic, Latino, or Spanish Origin	2020-06-18 14:42:17	Clinic On Campus	82				Orthopaedic Surgery	denosumab	Prolia 60 mg/mL subcutaneous solution	2020-06-18 15:32:46	Ordered		Physician - Orthopaedic Surg	Orthopaedic Surgery		Physician - Orthopaedic Surg
Married	Female	White	Not Hispanic, Latino, or Spanish Origin	2016-06-02 15:00:28	Clinic	66				Orthopaedic Surgery	denosumab	Prolia 60 mg/mL subcutaneous solution	2016-06-06 15:31:25	DISCONTINUED		Nurse Pract - Orthopaedic Surg	Orthopaedic Surgery		Nurse Pract - Orthopaedic Surg
Married	Female	White	Not Hispanic, Latino, or Spanish Origin	2017-07-27 10:18:14	Clinic	68				Orthopaedic Surgery	denosumab	Prolia 60 mg/mL subcutaneous solution	2017-07-27 11:03:32	Ordered		Nurse Pract - Orthopaedic Surg	Orthopaedic Surgery		Nurse Pract - Orthopaedic Surg
Married	Female	White	Not Hispanic, Latino, or Spanish Origin	2017-10-20 10:38:00	Clinic	44				Family Community Medicine	denosumab	Prolia 60 mg/mL subcutaneous solution	2017-10-20 12:48:11	DISCONTINUED		Physician - Family Med	Family Medicine		Physician - Family Med			q6months
Married	Female	White	Not Hispanic, Latino, or Spanish Origin	2020-01-25 08:02:15	Clinic Off Campus	65				Family Community Medicine	alendronate	Fosamax 70 mg oral tablet	2020-01-25 08:32:23	DISCONTINUED		Physician - Family Med	Family Medicine		Physician - Family Med	84	day	q7days
Married	Female	White	Not Hispanic, Latino, or Spanish Origin	2018-12-14 13:23:52	Clinic	90				Family Community Medicine	raloxifene	Evista 60 mg oral tablet	2018-08-16 09:17:36	Completed		Physician - Family Med	Family Medicine		Physician - Family Med			Daily
Married	Female	White	Not Hispanic, Latino, or Spanish Origin	2017-05-18 16:19:07	Clinic	88				Family Community Medicine	raloxifene	Evista 60 mg oral tablet	2017-05-18 16:59:56	Completed		Physician - Family Med	Family Medicine		Physician - Family Med			Daily
Married	Female	White	Not Hispanic, Latino, or Spanish Origin	2020-04-15 08:16:07	Clinic	91				Family Community Medicine	raloxifene	Evista 60 mg oral tablet	2020-04-15 10:53:05	Ordered		Physician - Family Med	Family Medicine		Physician - Family Med			Daily
Married	Female	White	Not Hispanic, Latino, or Spanish Origin	2019-02-22 10:02:46	Clinic On Campus	48				Hematology/Oncology	alendronate	alendronate 70 mg oral tablet	2020-01-21 13:55:57	Completed		Physician - Hem/Onc	Hematology/Oncology		Physician - Hem/Onc
Married	Female	White	Not Hispanic, Latino, or Spanish Origin	2019-02-22 10:02:46	Clinic On Campus	48	165	80.3		Hematology/Oncology	alendronate	alendronate 70 mg oral tablet	2021-01-04 18:15:19	Ordered		Physician - Hem/Onc	Hematology/Oncology		Physician - Hem/Onc
Widowed	Female	White	Not Hispanic, Latino, or Spanish Origin	2017-07-19 12:32:00	Clinic	64				Family Community Medicine	alendronate	alendronate 70 mg oral tablet	2017-07-19 13:01:24	Completed		Physician - Family Med	Family Medicine		Physician - Family Med
Widowed	Female	White	Not Hispanic, Latino, or Spanish Origin	2016-05-09 09:32:00	Clinic	66				Family Community Medicine	alendronate	alendronate 70 mg oral tablet	2016-07-13 11:59:39	Completed		Physician - Family Med	Family Medicine		Physician - Family Med
Widowed	Female	White	Not Hispanic, Latino, or Spanish Origin	2016-05-09 09:32:00	Clinic	66				Family Community Medicine	alendronate	alendronate 70 mg oral tablet	2016-08-04 08:11:01	DISCONTINUED		Physician - Family Med	Family Medicine		Physician - Family Med
Widowed	Female	White	Not Hispanic, Latino, or Spanish Origin	2016-06-02 09:33:04	Clinic	66				Family Community Medicine	alendronate	alendronate 70 mg oral tablet	2016-08-04 08:13:18	Completed		Physician - Family Med	Family Medicine		Physician - Family Med
Widowed	Female	White	Not Hispanic, Latino, or Spanish Origin	2016-06-02 09:33:04	Clinic	66				Family Community Medicine	alendronate	alendronate 70 mg oral tablet	2016-08-05 12:05:56	DISCONTINUED		Physician - Family Med	Family Medicine		Physician - Family Med
Widowed	Female	White	Not Hispanic, Latino, or Spanish Origin	2016-06-02 09:33:04	Clinic	66				Family Community Medicine	alendronate	alendronate 70 mg oral tablet	2016-12-16 09:31:30	Completed		Physician - Family Med	Family Medicine		Physician - Family Med
Widowed	Female	White	Not Hispanic, Latino, or Spanish Origin	2016-06-02 09:33:04	Clinic	66				Family Community Medicine	alendronate	alendronate 70 mg oral tablet	2016-12-16 09:32:17	Completed		Physician - Family Med	Family Medicine		Physician - Family Med
Widowed	Female	White	Not Hispanic, Latino, or Spanish Origin	2016-06-02 09:33:04	Clinic	66				Family Community Medicine	alendronate	alendronate 70 mg oral tablet	2017-01-09 11:03:41	Completed		Physician - Family Med	Family Medicine		Physician - Family Med
Widowed	Female	White	Not Hispanic, Latino, or Spanish Origin	2016-06-02 09:33:04	Clinic	66				Family Community Medicine	alendronate	alendronate 70 mg oral tablet	2017-02-06 08:56:40	Completed		Physician - Family Med	Family Medicine		Physician - Family Med
Widowed	Female	White	Not Hispanic, Latino, or Spanish Origin	2016-06-02 09:33:04	Clinic	66				Family Community Medicine	alendronate	alendronate 70 mg oral tablet	2017-02-27 08:08:58	Completed		Physician - Family Med	Family Medicine		Physician - Family Med
Widowed	Female	White	Not Hispanic, Latino, or Spanish Origin	2016-06-02 09:33:04	Clinic	66				Family Community Medicine	alendronate	alendronate 70 mg oral tablet	2017-05-26 09:15:20	DISCONTINUED		Physician - Family Med	Family Medicine		Physician - Family Med
Widowed	Female	White	Not Hispanic, Latino, or Spanish Origin	2016-06-02 09:33:04	Clinic	66				Family Community Medicine	alendronate	Fosamax 70 mg oral tablet	2016-06-02 10:15:16	Completed		Physician - Family Med	Family Medicine		Physician - Family Med	90	day	q7days
Widowed	Female	White	Not Hispanic, Latino, or Spanish Origin	2017-09-14 10:39:54	Clinic	67				Orthopaedic Surgery	denosumab	Prolia 60 mg/mL subcutaneous solution	2017-09-14 11:06:58	DISCONTINUED		Nurse Pract - Orthopaedic Surg	Orthopaedic Surgery		Nurse Pract - Orthopaedic Surg
Married	Female	White	Not Hispanic, Latino, or Spanish Origin	2016-06-08 09:29:00	Clinic	71				Family Community Medicine	risedronate	risedronate 5 mg oral tablet	2016-06-08 10:18:38	DISCONTINUED		Physician - Family Med	Family Medicine		Physician - Family Med	90	day	Daily
Married	Female	White	Not Hispanic, Latino, or Spanish Origin	2017-02-15 09:34:35	Clinic	71				Family Community Medicine	risedronate	risedronate 5 mg oral tablet	2017-02-15 10:58:10	Completed		Physician - Family Med	Family Medicine		Physician - Family Med	90	day	Daily
Married	Female	White	Not Hispanic, Latino, or Spanish Origin	2017-08-23 08:49:00	Clinic	72				Family Community Medicine	risedronate	risedronate 5 mg oral tablet	2017-08-23 09:51:53	Completed		Physician - Family Med	Family Medicine		Physician - Family Med	90	day	Daily
Married	Female	White	Not Hispanic, Latino, or Spanish Origin	2017-08-23 08:49:00	Clinic	72				Family Community Medicine	risedronate	risedronate 5 mg oral tablet	2017-12-20 06:44:52	Ordered		Physician - Family Med	Family Medicine		Physician - Family Med			Daily
Divorced	Female	Other Race	Hispanic, Latino, or Spanish Origin	2018-06-27 07:53:36	Clinic On Campus	52				Orthopaedic Surgery	teriparatide	Forteo 600 mcg/2.4 mL subcutaneous device	2018-06-28 15:48:36	Completed		Nurse Pract - Orthopaedic Surg	Orthopaedic Surgery		Nurse Pract - Orthopaedic Surg			Daily
Divorced	Female	Other Race	Hispanic, Latino, or Spanish Origin	2018-06-27 07:53:36	Clinic On Campus	52				Orthopaedic Surgery	teriparatide	Forteo 600 mcg/2.4 mL subcutaneous device	2018-06-29 16:35:05	DISCONTINUED		Nurse Pract - Orthopaedic Surg	Orthopaedic Surgery		Nurse Pract - Orthopaedic Surg			Daily
Divorced	Female	Other Race	Hispanic, Latino, or Spanish Origin	2018-07-20 09:22:44	Clinic On Campus	52				Orthopaedic Surgery	denosumab	Prolia 60 mg/mL subcutaneous solution	2018-07-20 10:05:56	DISCONTINUED		Nurse Pract - Orthopaedic Surg	Orthopaedic Surgery		Nurse Pract - Orthopaedic Surg
Married	Female	White	Not Hispanic, Latino, or Spanish Origin	2017-06-19 10:15:14	Clinic	72				Family Community Medicine	alendronate	alendronate 70 mg oral tablet	2018-03-27 09:04:19	Completed		Physician	Family Medicine		Physician
Married	Female	White	Not Hispanic, Latino, or Spanish Origin	2017-06-19 10:15:14	Clinic	72				Family Community Medicine	alendronate	alendronate 70 mg oral tablet	2018-09-17 08:19:32	Completed		Physician	Family Medicine		Physician
Married	Female	White	Not Hispanic, Latino, or Spanish Origin	2017-06-19 10:15:14	Clinic	72				Family Community Medicine	alendronate	alendronate 70 mg oral tablet	2019-03-01 17:17:09	Completed		Physician	Family Medicine		Physician
Married	Female	White	Not Hispanic, Latino, or Spanish Origin	2017-06-19 10:15:14	Clinic	72				Family Community Medicine	alendronate	alendronate 70 mg oral tablet	2019-07-26 11:41:04	Completed		Physician	Family Medicine		Physician
Married	Female	White	Not Hispanic, Latino, or Spanish Origin	2017-06-19 10:15:14	Clinic	72				Family Community Medicine	alendronate	Fosamax 70 mg oral tablet	2017-07-05 12:05:45	Completed		Physician	Family Medicine		Physician	28	day	q7days
Married	Female	White	Not Hispanic, Latino, or Spanish Origin	2020-01-14 08:29:36	Clinic Off Campus	74				Family Community Medicine	alendronate	alendronate 70 mg oral tablet	2020-01-23 11:15:15	Completed		Physician	Family Medicine		Physician
Married	Female	White	Not Hispanic, Latino, or Spanish Origin	2020-04-29 07:21:01	Clinic Off Campus	75				Family Community Medicine	alendronate	alendronate 70 mg oral tablet	2020-04-29 08:29:52	Completed		Physician	Family Medicine		Physician
Married	Female	White	Not Hispanic, Latino, or Spanish Origin	2020-04-29 07:21:01	Clinic Off Campus	75	157.48	56.9		Family Community Medicine	alendronate	alendronate 70 mg oral tablet	2020-12-18 08:21:48	Ordered		Physician	Family Medicine		Physician
Widowed	Female	White	Not Hispanic, Latino, or Spanish Origin	2019-09-09 09:07:13	Clinic On Campus	69				Endocrinology	alendronate	Fosamax 70 mg oral tablet	2019-12-10 10:28:22	Ordered		Physician - Endocrinology	Endocrinology		Physician - Endocrinology			q7days
Married	Female	White	Not Hispanic, Latino, or Spanish Origin	2017-02-22 13:19:51	Clinic	61				Orthopaedic Surgery	denosumab	Prolia 60 mg/mL subcutaneous solution	2017-02-22 13:49:14	DISCONTINUED		Nurse Pract - Orthopaedic Surg	Orthopaedic Surgery		Nurse Pract - Orthopaedic Surg
Married	Female	White	Not Hispanic, Latino, or Spanish Origin	2017-09-21 12:42:36	Clinic	62				Orthopaedic Surgery	denosumab	Prolia 60 mg/mL subcutaneous solution	2017-09-21 15:58:22	DISCONTINUED		Nurse Pract - Orthopaedic Surg	Orthopaedic Surgery		Nurse Pract - Orthopaedic Surg
Married	Male	White	Not Hispanic, Latino, or Spanish Origin	2017-01-18 15:35:42	Clinic	83				Family Community Medicine	alendronate	alendronate 70 mg oral tablet	2017-07-31 17:14:59	Completed		Physician - Family Med	Family Medicine		Physician - Family Med	84	day	q7days
Married	Male	White	Not Hispanic, Latino, or Spanish Origin	2017-01-18 15:35:42	Clinic	83				Family Community Medicine	alendronate	alendronate 70 mg oral tablet	2018-07-30 12:11:48	Completed		Physician - Family Med	Family Medicine		Physician - Family Med
Married	Male	White	Not Hispanic, Latino, or Spanish Origin	2017-08-14 12:58:44	Clinic	84				Family Community Medicine	alendronate	alendronate 70 mg oral tablet	2018-01-04 15:29:32	Completed		Physician - Family Med	Family Medicine		Physician - Family Med			q7days
Married	Female	White	Not Hispanic, Latino, or Spanish Origin	2016-12-26 15:24:00	Clinic	83				Family Community Medicine	alendronate	alendronate 70 mg oral tablet	2016-12-26 16:28:51	Completed		Physician - Family Med	Family Medicine		Physician - Family Med
Married	Female	White	Not Hispanic, Latino, or Spanish Origin	2016-12-26 15:24:00	Clinic	83				Family Community Medicine	alendronate	alendronate 70 mg oral tablet	2017-11-13 08:23:16	DISCONTINUED		Physician - Family Med	Family Medicine		Physician - Family Med
Married	Female	White	Not Hispanic, Latino, or Spanish Origin	2017-11-09 13:22:00	Clinic	65				Orthopaedic Surgery	teriparatide	Forteo 600 mcg/2.4 mL subcutaneous device	2017-11-14 09:35:02	Completed		Nurse Pract - Orthopaedic Surg	Orthopaedic Surgery		Nurse Pract - Orthopaedic Surg			Daily
Married	Female	White	Not Hispanic, Latino, or Spanish Origin	2017-11-09 13:22:00	Clinic	65				Orthopaedic Surgery	teriparatide	Forteo 600 mcg/2.4 mL subcutaneous device	2018-11-29 10:22:35	Ordered		Nurse Pract - Orthopaedic Surg	Orthopaedic Surgery		Nurse Pract - Orthopaedic Surg
Widowed	Female	White	Not Hispanic, Latino, or Spanish Origin	2016-08-09 07:30:18	CANC	82				Orthopaedic Surgery	denosumab	Prolia 60 mg/mL subcutaneous solution	2017-07-05 14:53:25	DISCONTINUED		Nurse Pract - Orthopaedic Surg	Orthopaedic Surgery		Nurse Pract - Orthopaedic Surg
Widowed	Female	White	Not Hispanic, Latino, or Spanish Origin	2017-07-21 08:41:33	Clinic	83				Orthopaedic Surgery	denosumab	Prolia 60 mg/mL subcutaneous solution	2017-07-21 09:22:32	DISCONTINUED		Nurse Pract - Orthopaedic Surg	Orthopaedic Surgery		Nurse Pract - Orthopaedic Surg
Widowed	Female	White	Not Hispanic, Latino, or Spanish Origin	2017-12-19 09:34:13	CANC	83				Family Community Medicine	denosumab	Prolia 60 mg/mL subcutaneous solution	2018-01-31 11:22:37	Ordered		Nurse Pract - Orthopaedic Surg	Orthopaedic Surgery		Nurse Pract - Orthopaedic Surg
Single	Female	Black or African American	Not Hispanic, Latino, or Spanish Origin	2017-12-05 13:24:44	Clinic	61				Family Community Medicine	risedronate	risedronate 150 mg oral tablet	2018-06-01 16:31:34	DISCONTINUED		Physician - Family Med	Family Medicine		Physician - Family Med
Single	Female	Black or African American	Not Hispanic, Latino, or Spanish Origin	2019-12-30 08:23:12	Clinic Off Campus	63				Family Community Medicine	risedronate	risedronate 150 mg oral tablet	2019-12-30 09:06:32	DISCONTINUED		Physician - Family Med	Family Medicine		Physician - Family Med
Separated	Female	White	Not Hispanic, Latino, or Spanish Origin	2020-02-06 15:26:30	Clinic On Campus	57				Orthopaedic Surgery	romosozumab	Evenity 105 mg/1.17 mL subcutaneous solution	2020-02-06 15:57:51	Ordered		Physician - Orthopaedic Surg	Orthopaedic Surgery		Physician - Orthopaedic Surg			qmonth (30 days)
Separated	Female	White	Not Hispanic, Latino, or Spanish Origin	2021-02-11 14:56:28	Clinic On Campus	58				Orthopaedic Surgery	denosumab	Prolia 60 mg/mL subcutaneous solution	2021-02-11 15:29:40	Ordered		Physician - Orthopaedic Surg	Orthopaedic Surgery		Physician - Orthopaedic Surg
Married	Male	White	Not Hispanic, Latino, or Spanish Origin	2020-11-12 07:45:59	Clinic On Campus	62	179.1	86.2		Orthopaedic Surgery	alendronate	Fosamax 70 mg oral tablet	2020-11-12 08:45:55	Ordered		Nurse Pract - Orthopaedic Surg	Orthopaedic Surgery		Nurse Pract - Orthopaedic Surg			q7days
Married	Female	White	Not Hispanic, Latino, or Spanish Origin	2020-02-20 13:13:30	Clinic On Campus	54				Orthopaedic Surgery	teriparatide	Forteo 600 mcg/2.4 mL subcutaneous solution	2020-02-20 14:02:31	DISCONTINUED		Physician - Orthopaedic Surg	Orthopaedic Surgery		Physician - Orthopaedic Surg			Daily
Married	Female	White	Not Hispanic, Latino, or Spanish Origin	2020-02-20 13:13:30	Clinic On Campus	54				Orthopaedic Surgery	teriparatide	Forteo Pen 600 mcg/2.4 mL SQ solution	2020-03-19 14:05:49	DISCONTINUED		Physician - Orthopaedic Surg	Orthopaedic Surgery		Physician - Orthopaedic Surg			Daily
Single	Female	Black or African American	Not Hispanic, Latino, or Spanish Origin	2020-11-17 14:14:56	Clinic Off Campus	72	175.3	56.9		Family Community Medicine	alendronate	alendronate 70 mg oral tablet	2020-11-17 15:44:06	Ordered		Resident	Family Medicine		Resident	84	day	q7days
Single	Female	Black or African American	Not Hispanic, Latino, or Spanish Origin	2016-11-23 10:52:53	Clinic	68				Family Community Medicine	alendronate	Fosamax 70 mg oral tablet	2016-11-23 12:15:15	DISCONTINUED		Physician	Family Medicine		Physician	84	day	q7days
Single	Female	Black or African American	Not Hispanic, Latino, or Spanish Origin	2016-11-23 10:52:53	Clinic	68				Family Community Medicine	alendronate	Fosamax 70 mg oral tablet	2016-11-23 12:16:04	Completed		Physician	Family Medicine		Physician	84	day	q7days
Single	Female	Black or African American	Not Hispanic, Latino, or Spanish Origin	2017-09-22 13:58:00	Clinic	69				Family Community Medicine	alendronate	Fosamax 70 mg oral tablet	2017-11-10 15:27:20	DISCONTINUED		Physician	Family Medicine		Physician			q7days
Single	Female	Black or African American	Not Hispanic, Latino, or Spanish Origin	2018-05-07 09:33:00	PreClinic	70				Ped Gastroenterology	alendronate	alendronate 70 mg oral tablet	2019-02-14 17:11:14	Completed		Resident	Ped Gastroenterology		Resident	84	day	q7days
Single	Female	Black or African American	Not Hispanic, Latino, or Spanish Origin	2019-10-07 14:05:53	Clinic Off Campus	71				Family Community Medicine	alendronate	alendronate 70 mg oral tablet	2019-12-06 17:18:37	DISCONTINUED		Resident	Family Medicine		Resident	84	day	q7days
Divorced	Female	White	Not Hispanic, Latino, or Spanish Origin	2016-08-25 11:31:04	Clinic	67				Family Community Medicine	denosumab	Prolia 60 mg/mL subcutaneous solution	2016-08-25 12:42:01	DISCONTINUED		Physician - Family Med	Family Medicine		Physician - Family Med			ONCE
Divorced	Female	White	Not Hispanic, Latino, or Spanish Origin	2016-08-25 11:31:04	Clinic	67				Family Community Medicine	denosumab	Prolia 60 mg/mL subcutaneous solution	2016-08-25 16:28:13	DISCONTINUED		Nurse Pract - Orthopaedic Surg	Orthopaedic Surgery		Nurse Pract - Orthopaedic Surg
Divorced	Female	White	Not Hispanic, Latino, or Spanish Origin	2016-10-14 08:35:00	Clinic	67				Orthopaedic Surgery	denosumab	Prolia 60 mg/mL subcutaneous solution	2016-10-14 09:20:42	DISCONTINUED		Nurse Pract - Orthopaedic Surg	Orthopaedic Surgery		Nurse Pract - Orthopaedic Surg
Divorced	Female	White	Not Hispanic, Latino, or Spanish Origin	2017-04-12 10:31:21	Clinic	67				Orthopaedic Surgery	denosumab	Prolia 60 mg/mL subcutaneous solution	2017-04-12 11:19:37	DISCONTINUED		Nurse Pract - Orthopaedic Surg	Orthopaedic Surgery		Nurse Pract - Orthopaedic Surg
Divorced	Female	White	Not Hispanic, Latino, or Spanish Origin	2017-10-11 15:21:36	Clinic	68				Orthopaedic Surgery	denosumab	Prolia 60 mg/mL subcutaneous solution	2017-10-11 17:07:36	DISCONTINUED		Nurse Pract - Orthopaedic Surg	Orthopaedic Surgery		Nurse Pract - Orthopaedic Surg
Divorced	Female	White	Not Hispanic, Latino, or Spanish Origin	2017-10-11 15:21:36	Clinic	68				Orthopaedic Surgery	denosumab	Prolia 60 mg/mL subcutaneous solution	2017-10-11 17:13:12	DISCONTINUED		Nurse Pract - Orthopaedic Surg	Orthopaedic Surgery		Nurse Pract - Orthopaedic Surg
Married	Female	White	Not Hispanic, Latino, or Spanish Origin	2018-11-20 12:49:25	Clinic Off Campus	61				Family Community Medicine	alendronate	Fosamax 70 mg oral tablet	2018-11-20 13:26:53	DISCONTINUED		Physician - Family Med	Family Medicine		Physician - Family Med			q7days
Married	Female	White	Not Hispanic, Latino, or Spanish Origin	2021-02-15 09:53:12	Clinic Off Campus	63	170.3	81		Endocrinology	zoledronic acid	Reclast 5 mg/100 mL intravenous solution	2021-04-01 10:54:14	Ordered		Resident	Endocrinology		Resident			ONCE
Married	Female	White	Not Hispanic, Latino, or Spanish Origin	2020-01-23 07:01:04	Clinic Off Campus	76				Family Community Medicine	alendronate	Fosamax 70 mg oral tablet	2020-01-23 08:02:32	Ordered		Physician - Family Med	Family Medicine		Physician - Family Med	90	day	q7days
Married	Female	Black or African American	Not Hispanic, Latino, or Spanish Origin	2020-12-30 13:49:53	Clinic On Campus	64	154	70.2		Hematology/Oncology	alendronate	Fosamax 70 mg oral tablet	2020-12-30 14:41:20	DISCONTINUED		Physician - Hem/Onc	Hematology/Oncology		Physician - Hem/Onc			q7days
Married	Female	White	Not Hispanic, Latino, or Spanish Origin	2019-06-25 15:26:56	Clinic Off Campus	72				Family Community Medicine	alendronate	alendronate 70 mg oral tablet	2019-07-30 12:11:32	Completed		Physician - Family Med	Family Medicine		Physician - Family Med			q7days
Married	Female	White	Not Hispanic, Latino, or Spanish Origin	2020-07-01 13:30:38	Clinic Off Campus	73				Family Community Medicine	alendronate	alendronate 70 mg oral tablet	2020-07-01 13:51:08	Ordered		Physician - Family Med	Family Medicine		Physician - Family Med			q7days
Married	Female	White	Not Hispanic, Latino, or Spanish Origin	2021-03-18 13:14:41	Clinic	71	160.2			Family Community Medicine	alendronate	alendronate 70 mg oral tablet	2021-03-18 14:07:15	Ordered		Physician - Family Med	Family Medicine		Physician - Family Med			q7days
Single	Male	White	Not Hispanic, Latino, or Spanish Origin	2019-05-21 14:52:17	Clinic Off Campus	18				Orthopaedic Surgery	alendronate	Fosamax 70 mg oral tablet	2019-05-21 15:40:28	DISCONTINUED		Nurse Pract - Orthopaedic Surg	Orthopaedic Surgery		Nurse Pract - Orthopaedic Surg			q7days
Single	Male	White	Not Hispanic, Latino, or Spanish Origin	2019-08-19 10:50:18	Clinic Off Campus	18				Family Community Medicine	alendronate	Fosamax 70 mg oral tablet	2019-08-20 17:19:19	DISCONTINUED		Nurse Pract - Orthopaedic Surg	Orthopaedic Surgery		Nurse Pract - Orthopaedic Surg			q7days
Separated	Female	White	Not Hispanic, Latino, or Spanish Origin	2018-05-31 14:22:00	Clinic	55				Rheumatology	denosumab	Prolia 60 mg/mL subcutaneous solution	2018-05-31 14:56:22	Ordered		Physician - Rheumatology	Rheumatology		Physician - Rheumatology
Married	Female	White	Not Hispanic, Latino, or Spanish Origin	2019-11-07 07:57:43	Clinic	65				Family Community Medicine	risedronate	Actonel 150 mg oral tablet	2019-11-07 08:39:10	Completed		Physician - Family Med	Family Medicine		Physician - Family Med	30	day	q4weeks
Married	Female	White	Not Hispanic, Latino, or Spanish Origin	2019-11-07 07:57:43	Clinic	65				Family Community Medicine	risedronate	Actonel 150 mg oral tablet	2019-11-07 08:41:42	DISCONTINUED		Physician - Family Med	Family Medicine		Physician - Family Med	30	day	q4weeks
Widowed	Female	White	Not Hispanic, Latino, or Spanish Origin	2021-01-11 14:58:40	Clinic Off Campus	67	158.5	74.9		Internal Medicine	alendronate	alendronate 10 mg oral tablet	2021-03-18 12:44:41	Ordered		Resident	Internal Medicine		Resident	30	day	Daily
Married	Female	White	Not Hispanic, Latino, or Spanish Origin	2020-01-10 08:49:53	Clinic Off Campus	65				Rheumatology	alendronate	alendronate 35 mg oral tablet	2020-01-10 09:43:08	DISCONTINUED		Physician - Rheumatology	Rheumatology		Physician - Rheumatology	84	day	q7days
Married	Female	White	Not Hispanic, Latino, or Spanish Origin	2018-05-14 07:49:23	Clinic	65				Orthopaedic Surgery	denosumab	Prolia 60 mg/mL subcutaneous solution	2018-05-14 08:32:44	Ordered		Nurse Pract - Orthopaedic Surg	Orthopaedic Surgery		Nurse Pract - Orthopaedic Surg
Widowed	Female	White	Not Hispanic, Latino, or Spanish Origin	2017-04-25 08:32:35	Clinic	70				Orthopaedic Surgery	denosumab	Prolia 60 mg/mL subcutaneous solution	2017-04-25 09:24:12	Completed		Nurse Pract - Orthopaedic Surg	Orthopaedic Surgery		Nurse Pract - Orthopaedic Surg
Widowed	Female	White	Not Hispanic, Latino, or Spanish Origin	2017-05-18 13:45:43	Clinic	70				Orthopaedic Surgery	denosumab	Prolia 60 mg/mL subcutaneous solution	2017-05-18 16:03:38	Completed		Nurse Pract - Orthopaedic Surg	Orthopaedic Surgery		Nurse Pract - Orthopaedic Surg
Married	Female	White	Not Hispanic, Latino, or Spanish Origin	2016-08-05 07:49:11	Clinic	64				Internal Medicine	alendronate	alendronate 70 mg oral tablet	2016-10-20 09:17:18	Completed		Physician - Internal Med	Internal Medicine		Physician - Internal Med
Married	Female	White	Not Hispanic, Latino, or Spanish Origin	2017-02-17 08:07:14	CANC	65				Internal Medicine	alendronate	alendronate 70 mg oral tablet	2017-06-29 16:00:34	DISCONTINUED		Physician - Internal Med	Internal Medicine		Physician - Internal Med
Married	Female	White	Not Hispanic, Latino, or Spanish Origin	2017-07-31 10:39:50	Clinic	65				Internal Medicine	alendronate	alendronate 70 mg oral tablet	2017-07-31 11:21:22	DISCONTINUED		Physician - Internal Med	Internal Medicine		Physician - Internal Med
Widowed	Female	White	Not Hispanic, Latino, or Spanish Origin	2021-04-12 13:49:47	Clinic On Campus	81				Orthopaedic Surgery	romosozumab	Evenity 105 mg/1.17 mL subcutaneous solution	2021-04-12 14:06:09	Ordered		Physician - Orthopaedic Surg	Orthopaedic Surgery		Physician - Orthopaedic Surg			qmonth (30 days)
Married	Female	White	Not Hispanic, Latino, or Spanish Origin	2018-01-15 12:02:39	Clinic	56				Hematology/Oncology	alendronate	alendronate 70 mg oral tablet	2018-07-30 10:53:14	Completed		Nurse Pract - Hem/Onc	Hematology/Oncology		Nurse Pract - Hem/Onc
Married	Female	White	Not Hispanic, Latino, or Spanish Origin	2018-01-15 12:02:39	Clinic	56				Hematology/Oncology	alendronate	alendronate 70 mg oral tablet	2018-07-30 10:53:14	DISCONTINUED		Nurse Pract - Hem/Onc	Hematology/Oncology		Nurse Pract - Hem/Onc
Married	Female	White	Not Hispanic, Latino, or Spanish Origin	2018-01-15 12:02:39	Clinic	56				Hematology/Oncology	alendronate	alendronate 70 mg oral tablet	2018-08-07 09:27:21	DISCONTINUED		Nurse Pract - Hem/Onc	Hematology/Oncology		Nurse Pract - Hem/Onc
Married	Female	White	Not Hispanic, Latino, or Spanish Origin	2018-01-15 12:02:39	Clinic	56				Hematology/Oncology	alendronate	Fosamax 70 mg oral tablet	2018-03-01 11:44:52	DISCONTINUED		Nurse Pract - Hem/Onc	Hematology/Oncology		Nurse Pract - Hem/Onc			q7days
Married	Female	White	Not Hispanic, Latino, or Spanish Origin	2019-06-03 13:44:00	Clinic On Campus	57				Hematology/Oncology	alendronate	alendronate 70 mg oral tablet	2019-06-03 14:55:20	Completed		Nurse Pract - Hem/Onc	Hematology/Oncology		Nurse Pract - Hem/Onc
Married	Female	White	Not Hispanic, Latino, or Spanish Origin	2019-06-03 13:44:00	Clinic On Campus	57				Hematology/Oncology	alendronate	alendronate 70 mg oral tablet	2020-05-08 08:29:38	Completed		Nurse Pract - Hem/Onc	Hematology/Oncology		Nurse Pract - Hem/Onc
Married	Female	White	Not Hispanic, Latino, or Spanish Origin	2020-07-22 07:57:16	Clinic On Campus	58	161.2	79.6		Hematology/Oncology	alendronate	alendronate 70 mg oral tablet	2021-03-25 16:45:19	Ordered		Nurse Pract - Hem/Onc	Hematology/Oncology		Physician - Hem/Onc
Single	Female	White	Not Hispanic, Latino, or Spanish Origin	2018-08-16 08:46:14	Clinic On Campus	70				Internal Medicine	alendronate	Fosamax 70 mg oral tablet	2018-09-24 13:39:22	Completed		Physician - Internal Med	Internal Medicine		Physician - Internal Med	28	day	q7days
Single	Female	White	Not Hispanic, Latino, or Spanish Origin	2018-12-06 10:53:17	Clinic On Campus	70				Internal Medicine	alendronate	Fosamax 70 mg oral tablet	2019-03-11 12:51:06	Ordered		Physician - Internal Med	Internal Medicine		Physician - Internal Med	28	day	q7days
Single	Female	White	Not Hispanic, Latino, or Spanish Origin	2018-05-21 09:09:29	Clinic	69				Internal Medicine	alendronate	Fosamax 70 mg oral tablet	2018-06-11 16:43:39	Completed		Physician - Internal Med	Internal Medicine		Physician - Internal Med	28	day	q7days
Single	Female	White	Not Hispanic, Latino, or Spanish Origin	2019-10-28 14:46:07	Clinic On Campus	48				Orthopaedic Surgery	abaloparatide	Tymlos 3120 mcg/1.56 mL subcutaneous solution	2019-10-28 15:56:40	Completed		Physician - Orthopaedic Surg	Orthopaedic Surgery		Physician - Orthopaedic Surg			Daily
Single	Female	White	Not Hispanic, Latino, or Spanish Origin	2020-04-06 07:30:29	Clinic On Campus	49	160.02			Orthopaedic Surgery	abaloparatide	Tymlos Pen 3120 mcg/1.56 mL SQ solution	2020-09-25 08:17:35	Ordered		Physician - Orthopaedic Surg	Orthopaedic Surgery		Nurse Pract - Orthopaedic Surg
Married	Female	White	Not Hispanic, Latino, or Spanish Origin	2019-07-02 10:05:59	Clinic	69				Family Community Medicine	alendronate	alendronate 35 mg oral tablet	2020-04-23 13:32:22	Completed		Nurse Pract - Family Med	Family Medicine		Nurse Pract - Family Med
Married	Female	White	Not Hispanic, Latino, or Spanish Origin	2019-07-02 10:05:59	Clinic	69	149.8			Family Community Medicine	alendronate	alendronate 35 mg oral tablet	2021-04-12 11:53:08	Ordered		Nurse Pract - Family Med	Family Medicine		Nurse Pract - Family Med
Married	Female	White	Not Hispanic, Latino, or Spanish Origin	2019-07-02 10:05:59	Clinic	69				Family Community Medicine	alendronate	Fosamax 35 mg oral tablet	2019-07-02 10:46:54	Completed		Nurse Pract - Family Med	Family Medicine		Nurse Pract - Family Med			q7days
Married	Female	White	Not Hispanic, Latino, or Spanish Origin	2021-03-10 12:37:03	Clinic Off Campus	61	152.5	49.7		Rheumatology	alendronate	alendronate 35 mg oral tablet	2021-03-10 13:26:33	Ordered		Physician - Rheumatology	Rheumatology		Physician - Rheumatology	28	day	q7days
Married	Female	White	Not Hispanic, Latino, or Spanish Origin	2016-12-09 14:42:00	Clinic	85				Family Community Medicine	alendronate	alendronate 70 mg oral tablet	2017-05-24 18:16:26	Completed		Physician - Family Med	Family Medicine		Physician - Family Med
Married	Female	White	Not Hispanic, Latino, or Spanish Origin	2017-07-10 13:41:00	Clinic	86				Family Community Medicine	alendronate	alendronate 70 mg oral tablet	2017-09-07 15:02:27	Completed		Physician - Family Med	Family Medicine		Physician - Family Med
Married	Female	White	Not Hispanic, Latino, or Spanish Origin	2018-04-03 10:58:48	Clinic	87				Dermatology	alendronate	alendronate 70 mg oral tablet	2018-03-19 13:59:53	Ordered		Physician - Family Med	Family Medicine		Physician - Family Med
Married	Female	White	Not Hispanic, Latino, or Spanish Origin	2017-12-07 10:37:52	Clinic	66				Orthopaedic Surgery	denosumab	Prolia 60 mg/mL subcutaneous solution	2017-12-07 11:56:42	Ordered		Physician - Orthopaedic Surg	Orthopaedic Surgery		Physician - Orthopaedic Surg
Married	Female	White	Not Hispanic, Latino, or Spanish Origin	2021-01-06 10:14:13	Clinic Off Campus	78	154			Laboratory	alendronate	alendronate 70 mg oral tablet	2021-01-18 11:46:08	DISCONTINUED		Physician - Family Med	Family Medicine		Physician - Family Med
Married	Female	White	Not Hispanic, Latino, or Spanish Origin	2021-03-18 08:49:57	Clinic Off Campus	78	154	66.5		Family Community Medicine	alendronate	alendronate 70 mg oral tablet	2021-03-22 15:40:24	Ordered		Physician - Family Med	Family Medicine		Physician - Family Med
Married	Female	White	Not Hispanic, Latino, or Spanish Origin	2017-11-28 10:49:16	Clinic	75				Family Community Medicine	alendronate	Fosamax 70 mg oral tablet	2017-11-28 11:28:00	DISCONTINUED		Physician - Family Med	Family Medicine		Physician - Family Med	28	day	q7days
Married	Female	White	Not Hispanic, Latino, or Spanish Origin	2020-01-15 13:16:30	Clinic Off Campus	77				Family Community Medicine	alendronate	alendronate 70 mg oral tablet	2020-05-18 15:32:43	Completed		Physician - Family Med	Family Medicine		Physician - Family Med
Married	Female	White	Not Hispanic, Latino, or Spanish Origin	2020-09-11 12:51:56	Clinic Off Campus	78	154			Family Community Medicine	alendronate	alendronate 70 mg oral tablet	2020-11-13 17:09:16	Completed		Physician - Family Med	Family Medicine		Physician - Family Med
Married	Female	White	Not Hispanic, Latino, or Spanish Origin	2020-09-11 12:51:56	Clinic Off Campus	78	154			Family Community Medicine	alendronate	alendronate 70 mg oral tablet	2020-11-23 15:37:05	Completed		Physician - Family Med	Family Medicine		Physician - Family Med
Married	Female	White	Not Hispanic, Latino, or Spanish Origin	2020-09-11 12:51:56	Clinic Off Campus	78	154			Family Community Medicine	alendronate	alendronate 70 mg oral tablet	2021-01-18 14:06:34	Completed		Physician - Family Med	Family Medicine		Physician - Family Med
Married	Female	White	Not Hispanic, Latino, or Spanish Origin	2020-06-05 10:00:00	Clinic Off Campus	78				Family Community Medicine	alendronate	alendronate 70 mg oral tablet	2020-07-06 17:41:12	Completed		Physician - Family Med	Family Medicine		Physician
Married	Female	White	Not Hispanic, Latino, or Spanish Origin	2020-06-05 10:00:00	Clinic Off Campus	78	154			Family Community Medicine	alendronate	alendronate 70 mg oral tablet	2020-09-11 17:21:52	Completed		Physician - Family Med	Family Medicine		Physician - Family Med
Married	Female	White	Not Hispanic, Latino, or Spanish Origin	2019-01-30 09:21:20	Clinic Off Campus	66				Family Community Medicine	alendronate	alendronate 70 mg oral tablet	2019-02-25 15:44:01	DISCONTINUED		Physician - Family Med	Family Medicine		Physician - Family Med	84	day	q7days
Married	Female	White	Not Hispanic, Latino, or Spanish Origin	2020-02-12 10:59:47	Clinic Off Campus	67				Family Community Medicine	risedronate	Actonel 35 mg oral tablet	2020-02-12 12:15:19	Completed		Physician - Family Med	Family Medicine		Physician - Family Med	90	day	q7days
Married	Female	White	Not Hispanic, Latino, or Spanish Origin	2021-02-10 09:11:58	Clinic Off Campus	68	150.1	51.8		Family Community Medicine	risedronate	Actonel 35 mg oral tablet	2021-02-10 09:49:35	Ordered		Physician - Family Med	Family Medicine		Physician - Family Med	90	day	q7days
Married	Female	White	Not Hispanic, Latino, or Spanish Origin	2021-02-10 09:11:58	Clinic Off Campus	68	150.1	51.8		Family Community Medicine	risedronate	Actonel 35 mg oral tablet	2021-02-10 10:20:27	Ordered		Physician - Family Med	Family Medicine		Physician - Family Med	90	day	q7days
Married	Female	White	Not Hispanic, Latino, or Spanish Origin	2020-02-12 10:47:05	Clinic	73				Family Community Medicine	alendronate	alendronate 70 mg oral tablet	2020-02-12 11:40:11	Completed		Physician - Family Med	Family Medicine		Physician - Family Med	84	day	q7days
Married	Female	White	Not Hispanic, Latino, or Spanish Origin	2020-02-12 10:47:05	Clinic	73	147.6			Family Community Medicine	alendronate	alendronate 70 mg oral tablet	2021-04-12 13:52:15	Ordered		Physician - Family Med	Family Medicine		Physician - Family Med
Widowed	Female	White	Not Hispanic, Latino, or Spanish Origin	2018-09-05 11:16:27	Clinic On Campus	88				Orthopaedic Surgery	denosumab	Prolia 60 mg/mL subcutaneous solution	2018-09-05 11:58:00	Ordered		Nurse Pract - Orthopaedic Surg	Orthopaedic Surgery		Nurse Pract - Orthopaedic Surg
Divorced	Female	White	Not Hispanic, Latino, or Spanish Origin	2019-06-21 14:41:02	Clinic	80				Family Community Medicine	alendronate	alendronate 70 mg oral tablet	2019-06-21 15:58:16	Ordered		Physician Assistant	Family Medicine		Physician Assistant	28	day	q7days
Single	Female	White	Not Hispanic, Latino, or Spanish Origin	2017-03-30 09:47:15	Clinic	53				Orthopaedic Surgery	denosumab	Prolia 60 mg/mL subcutaneous solution	2017-03-30 10:59:01	DISCONTINUED		Nurse Pract - Orthopaedic Surg	Orthopaedic Surgery		Nurse Pract - Orthopaedic Surg
Single	Female	White	Not Hispanic, Latino, or Spanish Origin	2017-05-04 09:20:32	Clinic	53				Orthopaedic Surgery	denosumab	Prolia 60 mg/mL subcutaneous solution	2017-05-04 09:52:18	DISCONTINUED		Physician - Orthopaedic Surg	Orthopaedic Surgery		Physician - Orthopaedic Surg
Single	Female	White	Not Hispanic, Latino, or Spanish Origin	2017-07-11 10:50:31	Clinic	53				Orthopaedic Surgery	denosumab	Prolia 60 mg/mL subcutaneous solution	2017-07-11 16:12:43	DISCONTINUED		Nurse Pract - Orthopaedic Surg	Orthopaedic Surgery		Nurse Pract - Orthopaedic Surg
Single	Female	White	Not Hispanic, Latino, or Spanish Origin	2018-01-31 11:16:11	Clinic	54				Endocrinology	denosumab	Prolia 60 mg/mL subcutaneous solution	2018-01-09 12:01:11	Ordered		Nurse Pract - Orthopaedic Surg	Orthopaedic Surgery		Nurse Pract - Orthopaedic Surg
Single	Female	White	Not Hispanic, Latino, or Spanish Origin	2021-01-11 12:34:59	Clinic On Campus	56	170.18	59.2		Gynecology/Oncology	alendronate	Fosamax 10 mg oral tablet	2021-01-13 12:09:33	Ordered		Nurse Pract - Gyn/Onc	Gynecology/Oncology		Nurse Pract - Gyn/Onc	30	day	Daily
Single	Male	White	Not Hispanic, Latino, or Spanish Origin	2016-10-31 13:39:00	Clinic	44				Orthopaedic Surgery	denosumab	Prolia 60 mg/mL subcutaneous solution	2016-10-31 14:51:43	Ordered		Physician - Orthopaedic Surg	Orthopaedic Surgery		Physician - Orthopaedic Surg
Married	Female	White	Not Hispanic, Latino, or Spanish Origin	2017-10-04 07:45:55	Clinic	71				Sports Medicine	zoledronic acid	zoledronic acid 5 mg/100 mL intravenous solution	2017-10-16 08:39:32	DISCONTINUED		Physician - Sports Medicine SC	Sports Medicine		Physician - Sports Medicine SC			ONCE
Married	Female	White	Not Hispanic, Latino, or Spanish Origin	2020-07-28 09:54:35	Clinic On Campus	79	162.5	73.3		Internal Medicine	alendronate	alendronate 70 mg oral tablet	2020-07-28 10:41:55	Completed		Physician - Internal Med	Internal Medicine		Physician - Internal Med			q7days
Married	Female	White	Not Hispanic, Latino, or Spanish Origin	2020-07-28 09:54:35	Clinic On Campus	79	162.5	73.3		Internal Medicine	alendronate	alendronate 70 mg oral tablet	2020-10-16 10:33:41	Completed		Physician - Internal Med	Internal Medicine		Physician - Internal Med
Married	Female	White	Not Hispanic, Latino, or Spanish Origin	2020-07-28 09:54:35	Clinic On Campus	79	162.5	73.3		Internal Medicine	alendronate	alendronate 70 mg oral tablet	2021-03-09 09:21:53	Ordered		Physician - Internal Med	Internal Medicine		Physician - Internal Med
Married	Female	White	Not Hispanic, Latino, or Spanish Origin	2020-09-28 10:51:54	Clinic On Campus	80	162.5	73.3		Internal Medicine	alendronate	alendronate 70 mg oral tablet	2020-09-28 12:01:53	Completed		Physician - Internal Med	Internal Medicine		Physician - Internal Med			q7days
Single	Female	White	Not Hispanic, Latino, or Spanish Origin	2016-06-06 09:12:25	Clinic	55				Radiology	denosumab	Prolia 60 mg/mL subcutaneous solution	2016-06-06 15:22:12	Ordered		Nurse Pract - Orthopaedic Surg	Orthopaedic Surgery		Nurse Pract - Orthopaedic Surg
Single	Female	White	Not Hispanic, Latino, or Spanish Origin	2016-06-06 09:12:25	Clinic	55				Radiology	teriparatide	Forteo 600 mcg/2.4 mL subcutaneous device	2016-06-06 15:20:23	Ordered		Nurse Pract - Orthopaedic Surg	Orthopaedic Surgery		Nurse Pract - Orthopaedic Surg			Daily
Single	Female	White	Not Hispanic, Latino, or Spanish Origin	2020-02-05 14:06:25	Clinic On Campus	62	160.02	133.2		Orthopaedic Surgery	abaloparatide	Tymlos Pen 3120 mcg/1.56 mL SQ solution	2020-09-25 08:22:30	Ordered		Nurse Pract - Orthopaedic Surg	Orthopaedic Surgery		Nurse Pract - Orthopaedic Surg
Widowed	Female	White	Not Hispanic, Latino, or Spanish Origin	2016-12-15 13:37:51	Clinic	73				Family Community Medicine	ibandronate	ibandronate 150 mg oral tablet	2016-12-27 17:28:03	Completed		Physician - Family Med	Family Medicine		Physician - Family Med
Widowed	Female	White	Not Hispanic, Latino, or Spanish Origin	2017-06-01 13:59:39	Clinic	74				Family Community Medicine	ibandronate	ibandronate 150 mg oral tablet	2017-06-27 08:14:49	Completed		Physician - Family Med	Family Medicine		Physician - Family Med
Widowed	Female	White	Not Hispanic, Latino, or Spanish Origin	2017-10-12 11:15:23	Clinic	74				Family Community Medicine	ibandronate	ibandronate 150 mg oral tablet	2017-09-25 18:10:07	Completed		Physician - Family Med	Family Medicine		Physician - Family Med
Widowed	Female	White	Not Hispanic, Latino, or Spanish Origin	2019-08-14 14:05:10	Recurring	76				Physical Therapy	ibandronate	ibandronate 150 mg oral tablet	2019-09-30 17:30:31	Completed		Physician - Family Med	Family Medicine		Physician - Family Med
Married	Female	White	Not Hispanic, Latino, or Spanish Origin	2018-08-15 11:20:45	Clinic On Campus	70				Endocrinology	alendronate	Fosamax 35 mg oral tablet	2018-08-21 11:56:24	DISCONTINUED		Physician - Endocrinology	Endocrinology		Physician - Endocrinology	28	day	q7days
Divorced	Female	White	Not Hispanic, Latino, or Spanish Origin	2018-06-06 14:59:25	Clinic On Campus	59				Orthopaedic Surgery	denosumab	Prolia 60 mg/mL subcutaneous solution	2018-06-06 15:31:20	Ordered		Nurse Pract - Orthopaedic Surg	Orthopaedic Surgery		Nurse Pract - Orthopaedic Surg
Divorced	Female	White	Not Hispanic, Latino, or Spanish Origin	2017-01-18 14:21:33	Clinic	58				Orthopaedic Surgery	denosumab	Prolia 60 mg/mL subcutaneous solution	2017-01-19 08:10:56	DISCONTINUED		Nurse Pract - Orthopaedic Surg	Orthopaedic Surgery		Nurse Pract - Orthopaedic Surg
Divorced	Female	White	Not Hispanic, Latino, or Spanish Origin	2017-10-11 15:08:18	Clinic	59				Orthopaedic Surgery	denosumab	Prolia 60 mg/mL subcutaneous solution	2017-10-11 17:14:06	DISCONTINUED		Nurse Pract - Orthopaedic Surg	Orthopaedic Surgery		Nurse Pract - Orthopaedic Surg
Married	Female	White	Not Hispanic, Latino, or Spanish Origin	2016-09-15 12:41:35	Clinic	72				Rheumatology	alendronate	Fosamax 70 mg oral tablet	2016-09-15 13:47:25	DISCONTINUED		Physician - Rheumatology	Rheumatology		Physician - Rheumatology			q7days
Married	Female	White	Not Hispanic, Latino, or Spanish Origin	2020-12-10 13:06:24	Clinic On Campus	76				Orthopaedic Surgery	romosozumab	Evenity 105 mg/1.17 mL subcutaneous solution	2020-12-10 13:41:03	DISCONTINUED		Physician - Orthopaedic Surg	Orthopaedic Surgery		Physician - Orthopaedic Surg			qmonth (30 days)
Widowed	Female	White	Not Hispanic, Latino, or Spanish Origin	2018-12-20 11:08:37	Clinic On Campus	80				Internal Medicine	alendronate	alendronate 70 mg oral tablet	2018-12-20 11:52:07	DISCONTINUED		Physician - Internal Med	Internal Medicine		Physician - Internal Med	28	day	q7days
Widowed	Female	White	Not Hispanic, Latino, or Spanish Origin	2019-11-04 09:24:24	Clinic	85				Family Community Medicine	risedronate	Actonel 150 mg oral tablet	2019-11-04 10:32:36	Completed		Physician - Family Med	Family Medicine		Physician - Family Med	30	day	q4weeks
Widowed	Female	White	Not Hispanic, Latino, or Spanish Origin	2019-11-04 09:24:24	Clinic	85				Family Community Medicine	risedronate	Actonel 150 mg oral tablet	2019-11-04 16:20:53	Completed		Physician - Family Med	Family Medicine		Physician - Family Med	90	day	q4weeks
Widowed	Female	White	Not Hispanic, Latino, or Spanish Origin	2018-09-26 10:44:13	Clinic Off Campus	63				Family Community Medicine	ibandronate	Boniva 150 mg oral tablet	2018-09-26 11:11:54	DISCONTINUED		Physician Assistant - Family Med	Family Medicine		Physician Assistant - Family Med			qmonth (30 days)
Widowed	Female	White	Not Hispanic, Latino, or Spanish Origin	2016-07-08 11:27:44	Clinic	81				Oncology	alendronate	Fosamax 70 mg oral tablet	2016-07-08 11:50:02	DISCONTINUED		Physician - Hem/Onc	Hematology/Oncology		Physician - Hem/Onc			q7days
Married	Female	White	Not Hispanic, Latino, or Spanish Origin	2018-11-14 14:45:04	Clinic Off Campus	54				Rheumatology	risedronate	risedronate 35 mg oral tablet	2018-11-14 15:20:37	Completed		Physician - Rheumatology	Rheumatology		Physician - Rheumatology
Married	Female	White	Not Hispanic, Latino, or Spanish Origin	2017-03-06 11:05:00	Clinic	52				Rheumatology	risedronate	risedronate 35 mg oral tablet	2017-03-06 12:46:52	DISCONTINUED		Physician - Rheumatology	Rheumatology		Physician - Rheumatology
Married	Female	White	Not Hispanic, Latino, or Spanish Origin	2017-08-17 09:06:49	Clinic	53				Rheumatology	risedronate	risedronate 35 mg oral tablet	2017-08-17 10:29:02	DISCONTINUED		Physician - Rheumatology	Rheumatology		Physician - Rheumatology
Married	Female	White	Not Hispanic, Latino, or Spanish Origin	2018-04-23 08:47:16	Clinic	54				Rheumatology	risedronate	risedronate 35 mg oral tablet	2018-04-23 09:43:33	Completed		Physician - Rheumatology	Rheumatology		Physician - Rheumatology
Married	Female	White	Not Hispanic, Latino, or Spanish Origin	2019-04-03 12:57:37	Clinic Off Campus	55				Rheumatology	risedronate	risedronate 35 mg oral tablet	2019-04-03 13:34:05	Completed		Physician - Rheumatology	Rheumatology		Physician - Rheumatology
Married	Female	White	Not Hispanic, Latino, or Spanish Origin	2019-09-23 14:38:19	Clinic Off Campus	55				Rheumatology	risedronate	risedronate 35 mg oral tablet	2019-09-23 15:57:14	Completed		Physician - Rheumatology	Rheumatology		Physician - Rheumatology
Married	Female	White	Not Hispanic, Latino, or Spanish Origin	2020-04-20 08:58:00	Clinic Off Campus	56				Rheumatology	risedronate	risedronate 35 mg oral tablet	2020-04-20 20:18:26	Ordered		Physician - Rheumatology	Rheumatology		Physician - Rheumatology
[truncated: 9,300 more rows]

## Sheet: Spec by Med
Count of Order Catalog Mnemonic	Column Labels
[truncated: 34 more rows]

## Sheet: Prov in Spec 2
Action provider	Derived Provider Service				Derived Provider Service	Provider Count
[truncated: 416 more rows]

[truncated: 2 more sheets: Age, Patient AgeSex by Spec]
